# Supplementary material for: Bibliographic Analysis of Nature Based on Twitter and Facebook Altmetrics Data
Source: PLoS One. 2016 Dec 1;11(12):e0165997. doi: 10.1371/journal.pone.0165997 (PMC5132397; doi:10.1371/journal.pone.0165997)
Supplement: S1 File — We crawled data from Web of Science (https://login.webofknowledge.com) and Nature (http://www.nature.com). We obtained the title, discipline, keywords, doi, published time, tweets and facebook posts from Nature, doi and citations from Web of Science. These data are combined by doi to support our analysis. There is some null information in our file because the data are crawled from the internet. But we do some fault-tolerant processing to ensure the accuracy of our analysis such as utilising the average. (XLSX) [file pone.0165997.s001.xlsx]

## Sheet: info4276
Title	Discipline	Keywords	doi	Date	Tweets	Facebook Posts	Cites
An integrated encyclopedia of DNA elements in the human genome	BIOLOGICAL SCIENCES	Genetics, Genomics, Molecular biology	10.1038/nature11247	2012-09-05	272	40	2177
An integrated map of genetic variation from 1,092 human genomes	BIOLOGICAL SCIENCES	Genetics, Genomics	10.1038/nature11632	2012-10-31	570	24	1479
Comprehensive molecular portraits of human breast tumours	BIOLOGICAL SCIENCES	Cancer, Genomics, Molecular biology, Genetics	10.1038/nature11412	2012-09-23	238	25	1455
Mammalian microRNAs predominantly act to decrease target mRNA levels	BIOLOGICAL SCIENCES	Molecular biology, Genetics, Genomics	10.1038/nature09267	2010-08-15	3	0	1398
Biological, clinical and population relevance of 95 loci for blood lipids	BIOLOGICAL SCIENCES	Genetics, Genomics	10.1038/nature09270	2010-08-08	3	0	1174
Sequential deposition as a route to high-performance perovskite-sensitized solar cells	PHYSICAL SCIENCES	Solar cells, Solar energy and photovoltaic technology, Synthesis and processing, Design, synthesis and processing	10.1038/nature12340	2013-07-10	20	8	1099
Enterotypes of the human gut microbiome	BIOLOGICAL SCIENCES	Genetics and genomics	10.1038/nature09944	2011-04-20	53	8	1080
Crystal structure of oxygen-evolving photosystem II at a resolution of 1.9[thinsp]A	BIOLOGICAL SCIENCES	Structural biology, Plant sciences, Biophysics, Biochemistry	10.1038/nature09913	2011-04-17	9	1	1055
Integrated genomic analyses of ovarian carcinoma	BIOLOGICAL SCIENCES	Cancer, Genetics, Genomics	10.1038/nature10166	2011-06-29	38	2	1053
The zebrafish reference genome sequence and its relationship to the human genome	BIOLOGICAL SCIENCES	Comparative genomics	10.1038/nature12111	2013-04-17	194	11	1046
Comprehensive molecular characterization of human colon and rectal cancer	BIOLOGICAL SCIENCES	Cancer, Genomics, Genetics, Health and medicine	10.1038/nature11252	2012-07-18	164	6	1022
Global quantification of mammalian gene expression control	BIOLOGICAL SCIENCES	Cell biology, Molecular biology, Biotechnology, Genetics, Genomics	10.1038/nature10098	2011-05-18	12	0	967
Structure, function and diversity of the healthy human microbiome	BIOLOGICAL SCIENCES	Ecology, Microbiology, Genetics, Genomics, Health and medicine	10.1038/nature11234	2012-06-13	159	15	940
A two-solar-mass neutron star measured using Shapiro delay	PHYSICAL SCIENCES	Astronomy , Astrophysics	10.1038/nature09466	2010-10-27	4	0	883
Atomically precise bottom-up fabrication of graphene nanoribbons	PHYSICAL SCIENCES	Materials science	10.1038/nature09211	2010-07-25	0	0	881
Mesenchymal and haematopoietic stem cells form a unique bone marrow niche	BIOLOGICAL SCIENCES	Stem cells	10.1038/nature09262	2010-08-15	2	1	856
Efficient planar heterojunction perovskite solar cells by vapour deposition	CHEMICAL SCIENCES	Solar cells, Solar energy and photovoltaic technology	10.1038/nature12509	2013-09-11	36	1	843
Role of Tet proteins in 5mC to 5hmC conversion, ES-cell self-renewal and inner cell mass specification	BIOLOGICAL SCIENCES	Biochemistry, Cell biology, Molecular biology, Stem cells	10.1038/nature09303	2010-07-18	0	0	815
Epigenetic memory in induced pluripotent stem cells	BIOLOGICAL SCIENCES	Stem cells, Cell biology, Developmental biology, Genetics, Genomics	10.1038/nature09342	2010-07-19	0	1	807
Mapping and analysis of chromatin state dynamics in nine human cell types	BIOLOGICAL SCIENCES	Genetics and genomics	10.1038/nature09906	2011-03-23	5	0	786
Melanomas acquire resistance to B-RAF(V600E) inhibition by RTK or N-RAS upregulation	BIOLOGICAL SCIENCES	Cancer, Therapeutics	10.1038/nature09626	2010-11-24	0	0	777
A role for mitochondria in NLRP3 inflammasome activation	BIOLOGICAL SCIENCES	Biochemistry, Immunology, Health and medicine, Disease	10.1038/nature09663	2010-12-01	1	2	776
Global threats to human water security and river biodiversity	EARTH & ENVIRONMENTAL SCIENCES	Environmental science, Databases	10.1038/nature09440	2010-09-29	7	0	764
Crystal structure of the [bgr]2 adrenergic receptor-Gs protein complex	BIOLOGICAL SCIENCES	Structural biology, Chemical biology, Biophysics, Drug discovery	10.1038/nature10361	2011-07-19	58	4	763
Functional impact of global rare copy number variation in autism spectrum disorders	BIOLOGICAL SCIENCES	Genomics, Genetics	10.1038/nature09146	2010-06-09	15	3	761
NLRP3 inflammasomes are required for atherogenesis and activated by cholesterol crystals	BIOLOGICAL SCIENCES	Immunology, Medical research, Cell biology	10.1038/nature08938	2010-05-10	6	0	721
Landscape of transcription in human cells	BIOLOGICAL SCIENCES	Genetics, Genomics, Molecular biology	10.1038/nature11233	2012-09-05	34	3	716
The Cancer Cell Line Encyclopedia enables predictive modelling of anticancer drug sensitivity	BIOLOGICAL SCIENCES	Cancer, Chemical biology, Genetics, Genomics, Drug discovery	10.1038/nature11003	2012-03-28	32	1	697
Clinical efficacy of a RAF inhibitor needs broad target blockade in BRAF-mutant melanoma	BIOLOGICAL SCIENCES	Drug discovery, Chemical biology, Cancer, Medical research	10.1038/nature09454	2010-09-07	2	0	692
Genetic risk and a primary role for cell-mediated immune mechanisms in multiple sclerosis	BIOLOGICAL SCIENCES	Neuroscience, Disease, Genetics and genomics, Immunology	10.1038/nature10251	2011-08-10	31	6	691
Distant metastasis occurs late during the genetic evolution of pancreatic cancer	BIOLOGICAL SCIENCES	Cancer, Genetics and genomics	10.1038/nature09515	2010-10-27	12	0	676
Human gut microbiome viewed across age and geography	BIOLOGICAL SCIENCES	Microbiology, Ecology, Genetics, Genomics, Health and medicine	10.1038/nature11053	2012-05-09	103	2	658
The genomic and transcriptomic architecture of 2,000 breast tumours reveals novel subgroups		Cancer, Genomics, Genetics, Medical research	10.1038/nature10983	2012-04-18	203	5	651
Host-microbe interactions have shaped the genetic architecture of inflammatory bowel disease	BIOLOGICAL SCIENCES	Genetics, Genomics, Disease, Medical research, Immunology	10.1038/nature11582	2012-10-31	54	10	650
A coding-independent function of gene and pseudogene mRNAs regulates tumour biology	BIOLOGICAL SCIENCES	Cancer, Molecular biology, Cell biology, Genetics, Genomics	10.1038/nature09144	2010-06-25	13	2	642
Hotspots of aberrant epigenomic reprogramming in human induced pluripotent stem cells	BIOLOGICAL SCIENCES	Genetics and genomics, Stem cells	10.1038/nature09798	2011-02-02	2	0	634
Grains and grain boundaries in single-layer graphene atomic patchwork quilts		Applied physics and engineering, Materials science, Physics	10.1038/nature09718	2011-01-05	0	0	629
The global distribution and burden of dengue	BIOLOGICAL SCIENCES	Viral infection, Statistical methods, Health policy, Experimental models of disease	10.1038/nature12060	2013-04-07	249	15	616
Solutions for a cultivated planet		Environmental science, Ecology, Earth science	10.1038/nature10452	2011-10-12	244	9	609
Tumour evolution inferred by single-cell sequencing	BIOLOGICAL SCIENCES	Genetics and genomics, Molecular biology, Cancer, Evolution	10.1038/nature09807	2011-03-13	11	0	604
Nuocytes represent a new innate effector leukocyte that mediates type-2 immunity	BIOLOGICAL SCIENCES	Immunology, Parasitology	10.1038/nature08900	2010-03-03	1	0	603
A PGC1-[agr]-dependent myokine that drives brown-fat-like development of white fat and thermogenesis	BIOLOGICAL SCIENCES	Medical research, Cell biology, Biochemistry, Health and medicine	10.1038/nature10777	2012-01-11	140	17	600
Comprehensive genomic characterization of squamous cell lung cancers	BIOLOGICAL SCIENCES	Cancer, Genetics, Genomics	10.1038/nature11404	2012-09-09	91	3	597
Structure of a nanobody-stabilized active state of the [bgr]2 adrenoceptor	BIOLOGICAL SCIENCES	Chemical biology, Structural biology, Biochemistry, Drug discovery	10.1038/nature09648	2011-01-12	0	0	583
COT drives resistance to RAF inhibition through MAP kinase pathway reactivation	BIOLOGICAL SCIENCES	Cancer, Therapeutics	10.1038/nature09627	2010-11-24	1	1	580
Selective inhibition of BET bromodomains	BIOLOGICAL SCIENCES	Structural biology, Cancer, Drug discovery	10.1038/nature09504	2010-09-24	10	0	578
A graphene-based broadband optical modulator	PHYSICAL SCIENCES	Applied physics and engineering, Materials science, Physics	10.1038/nature10067	2011-05-08	1	0	568
Spin-orbit-coupled Bose-Einstein condensates	PHYSICAL SCIENCES	Physics	10.1038/nature09887	2011-03-02	0	0	560
Mediator and cohesin connect gene expression and chromatin architecture	BIOLOGICAL SCIENCES	Stem cells, Genetics, Genomics	10.1038/nature09380	2010-08-18	2	1	551
lincRNAs act in the circuitry controlling pluripotency and differentiation	BIOLOGICAL SCIENCES	Genetics and genomics, Stem cells	10.1038/nature10398	2011-08-28	27	2	545
Gut flora metabolism of phosphatidylcholine promotes cardiovascular disease	BIOLOGICAL SCIENCES	Medical research, Disease, Health and medicine	10.1038/nature09922	2011-04-06	25	6	539
The tomato genome sequence provides insights into fleshy fruit evolution	BIOLOGICAL SCIENCES	Genomics, Plant sciences, Evolution, Genetics	10.1038/nature11119	2012-05-30	326	18	539
Somatic coding mutations in human induced pluripotent stem cells	BIOLOGICAL SCIENCES	Stem cells, Genetics and genomics, Cancer	10.1038/nature09805	2011-03-02	1	0	534
Laser cooling of a nanomechanical oscillator into its quantum ground state	PHYSICAL SCIENCES	Physics, Applied physics and engineering	10.1038/nature10461	2011-10-05	8	2	531
An integrated semiconductor device enabling non-optical genome sequencing	BIOLOGICAL SCIENCES	Biotechnology, Genetics and genomics, Molecular biology	10.1038/nature10242	2011-07-20	118	3	528
Immunogenicity of induced pluripotent stem cells	BIOLOGICAL SCIENCES	Stem cells, Immunology	10.1038/nature10135	2011-05-13	10	0	526
Sporadic autism exomes reveal a highly interconnected protein network of de novo mutations		Genetics, Neuroscience, Genomics, Health and medicine	10.1038/nature10989	2012-04-04	46	5	524
Conserved role of intragenic DNA methylation in regulating alternative promoters	BIOLOGICAL SCIENCES	Molecular biology, Genomics, Genetics	10.1038/nature09165	2010-07-11	0	0	523
Network organization of the human autophagy system	BIOLOGICAL SCIENCES	Cell biology, Molecular biology, Biochemistry	10.1038/nature09204	2010-06-20	2	0	515
A unique chromatin signature uncovers early developmental enhancers in humans	BIOLOGICAL SCIENCES	Developmental biology, Genetics and genomics, Stem cells	10.1038/nature09692	2010-12-15	0	0	513
Experimental adaptation of an influenza H5 HA confers respiratory droplet transmission to a reassortant H5 HA/H1N1 virus in ferrets	BIOLOGICAL SCIENCES	Virology, Health and medicine, Medical research, Microbiology	10.1038/nature10831	2012-05-02	207	10	512
Exome sequencing identifies frequent mutation of the SWI/SNF complex gene PBRM1 in renal carcinoma	BIOLOGICAL SCIENCES	Cancer, Genetics, Genomics	10.1038/nature09639	2011-01-19	1	0	510
Topological domains in mammalian genomes identified by analysis of chromatin interactions		Genetics, Genomics, Stem cells, Molecular biology	10.1038/nature11082	2012-04-11	36	0	501
Initial genome sequencing and analysis of multiple myeloma	BIOLOGICAL SCIENCES	Cancer, Genetics and genomics	10.1038/nature09837	2011-03-23	10	2	497
Bifidobacteria can protect from enteropathogenic infection through production of acetate	BIOLOGICAL SCIENCES	Physiology, Organismal biology, Genetics and genomics	10.1038/nature09646	2011-01-26	4	1	496
none	BIOLOGICAL SCIENCES	Cancer, Genetics and genomics	10.1038/nature10113	2011-06-05	13	1	494
Femtosecond X-ray protein nanocrystallography	BIOLOGICAL SCIENCES	Applied physics and engineering, Structural biology, Physics	10.1038/nature09750	2011-02-02	6	1	489
Sideband cooling of micromechanical motion to the quantum ground state	PHYSICAL SCIENCES	Physics, Applied physics and engineering	10.1038/nature10261	2011-07-06	0	0	488
Genetic variants in novel pathways influence blood pressure and cardiovascular disease risk	BIOLOGICAL SCIENCES	Genetics, Disease, Genomics, Health and medicine	10.1038/nature10405	2011-09-11	47	2	488
Growth of graphene from solid carbon sources	CHEMICAL SCIENCES	Materials science, Chemistry	10.1038/nature09579	2010-11-10	1	0	486
De novo mutations revealed by whole-exome sequencing are strongly associated with autism		Genomics, Genetics, Disease, Neuroscience	10.1038/nature10945	2012-04-04	68	6	477
Genome-wide association study of 107 phenotypes in Arabidopsis thaliana inbred lines	BIOLOGICAL SCIENCES	Evolution, Plant sciences, Genetics, Genomics	10.1038/nature08800	2010-03-24	0	0	476
Impaired hydroxylation of 5-methylcytosine in myeloid cancers with mutant TET2	BIOLOGICAL SCIENCES	Cancer, Immunology, Biochemistry, Molecular biology	10.1038/nature09586	2010-11-07	0	0	476
A diverse range of gene products are effectors of the type I interferon antiviral response	BIOLOGICAL SCIENCES	Virology, Immunology	10.1038/nature09907	2011-04-10	0	0	476
High-speed graphene transistors with a self-aligned nanowire gate		Applied physics , Materials science, Engineering	10.1038/nature09405	2010-09-01	0	0	475
An interferon-inducible neutrophil-driven blood transcriptional signature in human tuberculosis	BIOLOGICAL SCIENCES	Immunology, Medical research, Genetics, Genomics	10.1038/nature09247	2010-08-22	1	0	473
Hundreds of variants clustered in genomic loci and biological pathways affect human height	BIOLOGICAL SCIENCES	Genetics, Genomics	10.1038/nature09410	2010-09-29	7	1	473
The accessible chromatin landscape of the human genome	BIOLOGICAL SCIENCES	Genomics, Genetics, Molecular biology, Evolution	10.1038/nature11232	2012-09-05	27	3	470
Clonal evolution in relapsed acute myeloid leukaemia revealed by whole-genome sequencing	BIOLOGICAL SCIENCES	Cancer, Genetics, Genomics, Medical research	10.1038/nature10738	2012-01-11	38	0	468
The genomic complexity of primary human prostate cancer	BIOLOGICAL SCIENCES	Cancer, Genetics and genomics	10.1038/nature09744	2011-02-09	5	1	466
Frequent pathway mutations of splicing machinery in myelodysplasia	BIOLOGICAL SCIENCES	Cancer, Genetics and genomics, Health and medicine	10.1038/nature10496	2011-09-11	49	1	461
Patterns and rates of exonic de novo mutations in autism spectrum disorders		Genetics, Genomics, Medical research, Psychology	10.1038/nature11011	2012-04-04	27	2	454
The patterns and dynamics of genomic instability in metastatic pancreatic cancer	BIOLOGICAL SCIENCES	Cancer, Genetics and genomics	10.1038/nature09460	2010-10-27	5	0	452
Broad neutralization coverage of HIV by multiple highly potent antibodies	BIOLOGICAL SCIENCES	Immunology	10.1038/nature10373	2011-08-17	33	2	451
Single-atom-resolved fluorescence imaging of an atomic Mott insulator		Nature, science, science news, biology, physics, genetics, astronomy, astrophysics, quantum physics, evolution, evolutionary biology, geophysics, climate change, earth science, materials science, interdisciplinary science, science policy, medicine, systems biology, genomics, transcriptomics, palaeobiology, ecology, molecular biology, cancer, immunology, pharmacology, development, developmental bi…	10.1038/nature09378	2010-08-18	0	0	449
Copy number variation and selection during reprogramming to pluripotency	BIOLOGICAL SCIENCES	Stem cells, Cell biology, Genetics and genomics	10.1038/nature09871	2011-03-02	4	0	448
A long noncoding RNA maintains active chromatin to coordinate homeotic gene expression	BIOLOGICAL SCIENCES	Genetics and genomics, Developmental biology, Molecular biology	10.1038/nature09819	2011-03-20	0	0	447
Graphene as a subnanometre trans-electrode membrane	BIOLOGICAL SCIENCES	Materials science, Biophysics	10.1038/nature09379	2010-08-18	0	0	446
none	BIOLOGICAL SCIENCES	Virology, Immunology	10.1038/nature10117	2011-05-25	3	0	444
Role of YAP/TAZ in mechanotransduction	BIOLOGICAL SCIENCES	Disease	10.1038/nature10137	2011-06-08	3	0	438
Tumour micro-environment elicits innate resistance to RAF inhibitors through HGF secretion	BIOLOGICAL SCIENCES	Cancer, Cell biology, Therapeutics, Molecular biology	10.1038/nature11183	2012-07-04	69	3	435
Glioblastoma stem-like cells give rise to tumour endothelium	BIOLOGICAL SCIENCES	Cancer, Stem cells	10.1038/nature09624	2010-11-21	1	1	428
The clonal and mutational evolution spectrum of primary triple-negative breast cancers		Cancer, Genetics, Genomics	10.1038/nature10933	2012-04-04	53	0	426
Dynamic regulation of 5-hydroxymethylcytosine in mouse ES cells and during differentiation		Developmental biology, Stem cells, Genetics and genomics	10.1038/nature10008	2011-04-03	1	0	423
Chemical genetics strategy identifies an HCV NS5A inhibitor with a potent clinical effect	BIOLOGICAL SCIENCES	Virology, Drug discovery	10.1038/nature08960	2010-04-21	0	0	422
High-performance bulk thermoelectrics with all-scale hierarchical architectures	CHEMICAL SCIENCES	Chemistry, Materials science	10.1038/nature11439	2012-09-19	14	1	421
Generation of pathogenic TH17 cells in the absence of TGF-[bgr] signalling	BIOLOGICAL SCIENCES	Immunology	10.1038/nature09447	2010-10-20	0	0	420
Tumour vascularization via endothelial differentiation of glioblastoma stem-like cells	BIOLOGICAL SCIENCES	Cancer, Stem cells	10.1038/nature09557	2010-11-21	1	1	419
Aberrant silencing of imprinted genes on chromosome 12qF1 in mouse induced pluripotent stem cells	BIOLOGICAL SCIENCES	Stem cells, Molecular biology, Genetics, Genomics, Developmental biology	10.1038/nature09017	2010-04-25	0	0	417
Inflammasome-mediated dysbiosis regulates progression of NAFLD and obesity	BIOLOGICAL SCIENCES	Immunology, Microbiology, Health and medicine	10.1038/nature10809	2012-02-01	15	0	417
Genome sequence and analysis of the tuber crop potato	BIOLOGICAL SCIENCES	Genomics, Genetics, Plant sciences	10.1038/nature10158	2011-07-10	121	10	416
Regulation of parkinsonian motor behaviours by optogenetic control of basal ganglia circuitry	BIOLOGICAL SCIENCES	Neuroscience, Physiology, Animal behaviour	10.1038/nature09159	2010-07-07	8	1	415
Systematic identification of genomic markers of drug sensitivity in cancer cells	BIOLOGICAL SCIENCES	Cancer, Therapeutics, Cell biology, Genetics, Genomics	10.1038/nature11005	2012-03-28	39	2	415
Pericytes regulate the blood-brain barrier	BIOLOGICAL SCIENCES	Neuroscience, Medical research, Developmental biology, Cell biology	10.1038/nature09522	2010-10-13	0	0	413
The landscape of cancer genes and mutational processes in breast cancer	BIOLOGICAL SCIENCES	Cancer, Genetics, Genomics	10.1038/nature11017	2012-05-16	51	1	408
Diverse somatic mutation patterns and pathway alterations in human cancers	BIOLOGICAL SCIENCES	Careers, Genetics, Molecular biology, Genomics	10.1038/nature09208	2010-07-28	0	0	407
Genetic history of an archaic hominin group from Denisova Cave in Siberia	BIOLOGICAL SCIENCES	Genetics and genomics, Evolution, Palaeontology	10.1038/nature09710	2010-12-22	53	5	407
Inkjet printing of single-crystal films	CHEMICAL SCIENCES	Applied physics and engineering, Chemistry, Materials science	10.1038/nature10313	2011-07-13	17	0	407
RAF inhibitor resistance is mediated by dimerization of aberrantly spliced BRAF(V600E)	BIOLOGICAL SCIENCES	Cancer, Chemical biology, Cell biology, Therapeutics	10.1038/nature10662	2011-11-23	11	0	407
Unresponsiveness of colon cancer to BRAF(V600E) inhibition through feedback activation of EGFR	BIOLOGICAL SCIENCES	Cancer, Genomics, Genetics, Medical research	10.1038/nature10868	2012-01-26	21	1	407
RNAi screen identifies Brd4 as a therapeutic target in acute myeloid leukaemia	BIOLOGICAL SCIENCES	Cancer, Molecular biology, Therapeutics, Cell biology	10.1038/nature10334	2011-08-03	11	1	405
Driver mutations in histone H3.3 and chromatin remodelling genes in paediatric glioblastoma	BIOLOGICAL SCIENCES	Cancer, Genetics, Genomics, Cell biology	10.1038/nature10833	2012-01-29	35	0	404
All-solid-state dye-sensitized solar cells with high efficiency	CHEMICAL SCIENCES	Chemistry, Materials science	10.1038/nature11067	2012-05-23	14	3	402
Frequent mutation of histone-modifying genes in non-Hodgkin lymphoma	BIOLOGICAL SCIENCES	Cancer, Genetics and genomics, Medical research	10.1038/nature10351	2011-07-27	25	0	400
Real-space observation of a two-dimensional skyrmion crystal	PHYSICAL SCIENCES	Materials science, Applied physics , Engineering	10.1038/nature09124	2010-06-18	1	0	399
Controllability of complex networks	PHYSICAL SCIENCES	Physics, Applied physics and engineering	10.1038/nature10011	2011-05-11	7	2	398
A dicer-independent miRNA biogenesis pathway that requires Ago catalysis	BIOLOGICAL SCIENCES	Biochemistry, Genetics, Genomics, Developmental biology	10.1038/nature09092	2010-04-27	1	0	393
The developmental transcriptome of Drosophila melanogaster	BIOLOGICAL SCIENCES	Genetics and genomics, Developmental biology, Molecular biology	10.1038/nature09715	2010-12-22	3	1	392
TET1 and hydroxymethylcytosine in transcription and DNA methylation fidelity	BIOLOGICAL SCIENCES	Cancer, Stem cells, Genetics and genomics, Molecular biology	10.1038/nature10066	2011-04-13	0	0	387
The crystal structure of a voltage-gated sodium channel	BIOLOGICAL SCIENCES	Structural biology, Neuroscience	10.1038/nature10238	2011-07-10	21	0	387
A metagenome-wide association study of gut microbiota in type 2 diabetes	BIOLOGICAL SCIENCES	Genetics, Genomics, Biotechnology	10.1038/nature11450	2012-09-26	108	7	386
Mapping copy number variation by population-scale genome sequencing	BIOLOGICAL SCIENCES	Genetics and genomics, Molecular biology, Evolution	10.1038/nature09708	2011-02-02	1	0	384
Convergence of electronic bands for high performance bulk thermoelectrics	PHYSICAL SCIENCES	Materials science, Applied physics and engineering, Physics	10.1038/nature09996	2011-05-04	0	0	384
Modelling schizophrenia using human induced pluripotent stem cells	BIOLOGICAL SCIENCES	Stem cells, Neuroscience	10.1038/nature09915	2011-04-13	10	0	383
Vpx relieves inhibition of HIV-1 infection of macrophages mediated by the SAMHD1 protein	BIOLOGICAL SCIENCES	Molecular biology, Immunology, Virology, Biochemistry	10.1038/nature10195	2011-06-29	2	0	380
Transfusion independence and HMGA2 activation after gene therapy of human [bgr]-thalassaemia	BIOLOGICAL SCIENCES	Therapeutics, Cell biology, Medical research	10.1038/nature09328	2010-09-19	10	1	379
OncomiR addiction in an in vivo model of microRNA-21-induced pre-B-cell lymphoma	BIOLOGICAL SCIENCES	Cell biology, Molecular biology, Cancer	10.1038/nature09284	2010-08-08	0	0	377
Rate of de novo mutations and the importance of father/&#x27;s age to disease risk	BIOLOGICAL SCIENCES	Genetics, Genomics, Evolution	10.1038/nature11396	2012-08-22	638	15	377
Chronic high-fat diet in fathers programs [bgr]-cell dysfunction in female rat offspring	BIOLOGICAL SCIENCES	Physiology, Developmental biology, Health and medicine	10.1038/nature09491	2010-10-20	2	0	375
Ancestral polyploidy in seed plants and angiosperms	BIOLOGICAL SCIENCES	Genetics and genomics, Plant sciences, Evolution	10.1038/nature09916	2011-04-10	4	1	375
Neocortical excitation/inhibition balance in information processing and social dysfunction	BIOLOGICAL SCIENCES	Neuroscience	10.1038/nature10360	2011-07-27	48	3	370
The genetic basis of early T-cell precursor acute lymphoblastic leukaemia	BIOLOGICAL SCIENCES	Cancer, Genetics, Genomics, Health and medicine, Molecular biology	10.1038/nature10725	2012-01-11	13	2	370
DNA-based self-assembly of chiral plasmonic nanostructures with tailored optical response	BIOLOGICAL SCIENCES	Physics, Biotechnology	10.1038/nature10889	2012-03-14	15	1	369
Optical nano-imaging of gate-tunable graphene plasmons	PHYSICAL SCIENCES	Physics, Materials science	10.1038/nature11254	2012-06-20	5	1	369
CCL2 recruits inflammatory monocytes to facilitate breast-tumour metastasis	BIOLOGICAL SCIENCES	Cancer, Immunology	10.1038/nature10138	2011-06-08	3	0	367
Clearance of p16Ink4a-positive senescent cells delays ageing-associated disorders	BIOLOGICAL SCIENCES	Cell biology, Organismal biology, Physiology, Health and medicine	10.1038/nature10600	2011-11-02	84	4	367
The mutational landscape of lethal castration-resistant prostate cancer	BIOLOGICAL SCIENCES	Cancer	10.1038/nature11125	2012-05-20	25	2	367
Mutational heterogeneity in cancer and the search for new cancer-associated genes	BIOLOGICAL SCIENCES	Cancer genomics	10.1038/nature12213	2013-06-16	206	3	367
The Amphimedon queenslandica genome and the evolution of animal complexity	BIOLOGICAL SCIENCES	Evolution, Genetics, Genomics, Cancer, Developmental biology	10.1038/nature09201	2010-08-08	1	1	365
Signatures of mutational processes in human cancer	BIOLOGICAL SCIENCES	Cancer	10.1038/nature12477	2013-08-14	298	16	362
Measuring mechanical tension across vinculin reveals regulation of focal adhesion dynamics	BIOLOGICAL SCIENCES	Cell biology, Biophysics	10.1038/nature09198	2010-07-11	1	0	361
Link communities reveal multiscale complexity in networks	PHYSICAL SCIENCES	Applied physics , Engineering, Society	10.1038/nature09182	2010-06-20	11	0	360
none	BIOLOGICAL SCIENCES	Genetics and genomics, Neuroscience	10.1038/nature10110	2011-05-25	18	5	359
A forty-kilodalton protein of the inner membrane is the mitochondrial calcium uniporter	BIOLOGICAL SCIENCES	Cell biology, Physiology	10.1038/nature10230	2011-06-19	2	1	358
Innate lymphoid cells drive interleukin-23-dependent innate intestinal pathology	BIOLOGICAL SCIENCES	Immunology, Medical research	10.1038/nature08949	2010-04-14	0	0	357
Crystal structure of the [micro]-opioid receptor bound to a morphinan antagonist	BIOLOGICAL SCIENCES	Chemical biology, Neuroscience, Drug discovery, Structural biology	10.1038/nature10954	2012-03-21	18	2	356
Optically healable supramolecular polymers	CHEMICAL SCIENCES	Materials science, Applied physics and engineering, Chemistry	10.1038/nature09963	2011-04-20	0	0	353
A restricted cell population propagates glioblastoma growth after chemotherapy	BIOLOGICAL SCIENCES	Cancer, Stem cells, Disease	10.1038/nature11287	2012-08-01	68	2	353
Trifluoromethylation of arenes and heteroarenes by means of photoredox catalysis	BIOLOGICAL SCIENCES	Chemistry, Drug discovery	10.1038/nature10647	2011-11-06	14	0	352
Integrative genomics identifies MCU as an essential component of the mitochondrial calcium uniporter	BIOLOGICAL SCIENCES	Cell biology, Genetics and genomics	10.1038/nature10234	2011-06-19	3	1	351
IDH1 mutation is sufficient to establish the glioma hypermethylator phenotype	BIOLOGICAL SCIENCES	Cancer, Genetics, Genomics, Medical research	10.1038/nature10866	2012-02-15	2	0	349
Recent decline in the global land evapotranspiration trend due to limited moisture supply	EARTH & ENVIRONMENTAL SCIENCES	Environmental science, Climate science	10.1038/nature09396	2010-10-10	0	0	348
Thousands of chemical starting points for antimalarial lead identification	BIOLOGICAL SCIENCES	Parasitology, Drug discovery	10.1038/nature09107	2010-05-23	0	0	347
The size of the proton	PHYSICAL SCIENCES	Applied physics , Engineering	10.1038/nature09250	2010-07-11	5	6	346
Directed self-assembly of a colloidal kagome lattice	CHEMICAL SCIENCES	Applied physics and engineering, Chemistry	10.1038/nature09713	2011-01-19	0	0	344
The CRISPR/Cas bacterial immune system cleaves bacteriophage and plasmid DNA	BIOLOGICAL SCIENCES	Virology, Microbiology, Biochemistry, Evolution	10.1038/nature09523	2010-11-03	1	0	343
Structure and function of an irreversible agonist-[bgr]2 adrenoceptor complex	BIOLOGICAL SCIENCES	Biochemistry, Structural biology, Biophysics, Chemical biology	10.1038/nature09665	2011-01-12	0	3	343
Termination of autophagy and reformation of lysosomes regulated by mTOR	BIOLOGICAL SCIENCES	Cell biology, Biochemistry, Molecular biology	10.1038/nature09076	2010-06-06	1	0	342
Disruption of the clock components CLOCK and BMAL1 leads to hypoinsulinaemia and diabetes	BIOLOGICAL SCIENCES	Physiology, Medical research, Molecular biology	10.1038/nature09253	2010-06-18	0	0	342
Loss-free and active optical negative-index metamaterials	PHYSICAL SCIENCES	Applied physics , Engineering	10.1038/nature09278	2010-08-08	0	0	342
Gate-tuning of graphene plasmons revealed by infrared nano-imaging	PHYSICAL SCIENCES	Physics	10.1038/nature11253	2012-06-20	4	0	342
Mutations of optineurin in amyotrophic lateral sclerosis	BIOLOGICAL SCIENCES	Neuroscience, Genetics, Genomics	10.1038/nature08971	2010-04-28	0	0	340
Profound early control of highly pathogenic SIV by an effector memory T-cell vaccine	BIOLOGICAL SCIENCES	Immunology, Virology	10.1038/nature10003	2011-05-11	6	2	338
Genome-wide mapping of 5-hydroxymethylcytosine in embryonic stem cells	BIOLOGICAL SCIENCES	Biochemistry, Stem cells, Molecular biology, Biotechnology	10.1038/nature10102	2011-05-08	1	2	338
none	BIOLOGICAL SCIENCES	Structural biology, Neuroscience, Physiology, Biochemistry	10.1038/nature10139	2011-05-15	0	0	338
From noncoding variant to phenotype via SORT1 at the 1p13 cholesterol locus	BIOLOGICAL SCIENCES	Genetics, Genomics, Cell biology, Molecular biology	10.1038/nature09266	2010-08-08	52	0	337
Suppression of inflammation by a synthetic histone mimic	BIOLOGICAL SCIENCES	Drug discovery, Cell biology, Immunology	10.1038/nature09589	2010-11-10	3	0	337
Direct conversion of human fibroblasts to multilineage blood progenitors	BIOLOGICAL SCIENCES	Stem cells, Cell biology, Developmental biology, Therapeutics	10.1038/nature09591	2010-11-07	5	2	337
CRISPR RNA maturation by trans-encoded small RNA and host factor RNase III	BIOLOGICAL SCIENCES	Microbiology, Molecular biology, Genetics and genomics	10.1038/nature09886	2011-03-30	2	0	337
The role of Tet3 DNA dioxygenase in epigenetic reprogramming by oocytes	BIOLOGICAL SCIENCES	Developmental biology, Cell biology, Biochemistry, Genetics and genomics	10.1038/nature10443	2011-09-04	9	1	337
High-frequency, scaled graphene transistors on diamond-like carbon	PHYSICAL SCIENCES	Physics, Materials science, Applied physics and engineering	10.1038/nature09979	2011-04-06	1	1	336
The long-range interaction landscape of gene promoters	BIOLOGICAL SCIENCES	Genomics, Genetics, Molecular biology	10.1038/nature11279	2012-09-05	27	3	335
Dicke quantum phase transition with a superfluid gas in an optical cavity	PHYSICAL SCIENCES	Applied physics , Engineering, Information technology	10.1038/nature09009	2010-05-0	0	0	334
The genomic basis of adaptive evolution in threespine sticklebacks		Evolution, Genomics, Genetics, Ecology	10.1038/nature10944	2012-04-04	48	3	334
In vivo reprogramming of murine cardiac fibroblasts into induced cardiomyocytes		Stem cells, Cell biology	10.1038/nature11044	2012-04-18	41	4	334
Widespread potential for growth-factor-driven resistance to anticancer kinase inhibitors	BIOLOGICAL SCIENCES	Cancer, Therapeutics, Cell biology, Medical research	10.1038/nature11249	2012-07-04	54	2	334
Paneth cells constitute the niche for Lgr5 stem cells in intestinal crypts	BIOLOGICAL SCIENCES	Stem cells, Cell biology	10.1038/nature09637	2010-11-28	0	0	333
Real-time observation of valence electron motion	PHYSICAL SCIENCES	Applied physics , Engineering	10.1038/nature09212	2010-08-08	0	2	332
Bioinspired self-repairing slippery surfaces with pressure-stable omniphobicity	PHYSICAL SCIENCES	Materials science, Physics	10.1038/nature10447	2011-09-21	28	2	332
Induction of human neuronal cells by defined transcription factors	BIOLOGICAL SCIENCES	Stem cells, Neuroscience, Cell biology, Health and medicine	10.1038/nature10202	2011-05-26	28	2	331
Architecture of the human regulatory network derived from ENCODE data	BIOLOGICAL SCIENCES	Genomics, Genetics	10.1038/nature11245	2012-09-05	20	4	331
Oncogene-induced Nrf2 transcription promotes ROS detoxification and tumorigenesis	BIOLOGICAL SCIENCES	Cancer, Cell biology, Medical research, Molecular biology	10.1038/nature10189	2011-07-06	13	1	330
Non-canonical inflammasome activation targets caspase-11	BIOLOGICAL SCIENCES	Immunology	10.1038/nature10558	2011-10-16	3	0	330
Dopamine neurons derived from human ES cells efficiently engraft in animal models of Parkinson/&#x27;s disease	BIOLOGICAL SCIENCES	Stem cells, Neuroscience, Developmental biology, Disease	10.1038/nature10648	2011-11-06	35	6	330
IDH mutation impairs histone demethylation and results in a block to cell differentiation	BIOLOGICAL SCIENCES	Cancer, Cell biology, Medical research, Molecular biology	10.1038/nature10860	2012-02-15	6	0	330
A mutation in APP protects against Alzheimer/&#x27;s disease and age-related cognitive decline	BIOLOGICAL SCIENCES	Genetics, Genomics, Cell biology	10.1038/nature11283	2012-07-11	102	5	330
Nanoscale architecture of integrin-based cell adhesions	BIOLOGICAL SCIENCES	Cell biology, Biophysics	10.1038/nature09621	2010-11-24	1	0	329
Human contribution to more-intense precipitation extremes	EARTH & ENVIRONMENTAL SCIENCES	Climate science, Earth science, Geology and geophysics, Environmental science	10.1038/nature09763	2011-02-16	8	2	329
Pericytes are required for blood-brain barrier integrity during embryogenesis	BIOLOGICAL SCIENCES	Neuroscience, Cell biology, Developmental biology	10.1038/nature09513	2010-10-13	1	2	328
Mouse genomic variation and its effect on phenotypes and gene regulation	BIOLOGICAL SCIENCES	Genetics and genomics, Disease	10.1038/nature10413	2011-09-14	13	3	328
Quantum entanglement between an optical photon and a solid-state spin qubit	PHYSICAL SCIENCES	Applied physics , Engineering	10.1038/nature09256	2010-08-08	0	0	327
MicroRNA-mediated conversion of human fibroblasts to neurons	BIOLOGICAL SCIENCES	Developmental biology, Neuroscience, Medical research, Stem cells	10.1038/nature10323	2011-07-13	63	1	327
Reach and grasp by people with tetraplegia using a neurally controlled robotic arm	BIOLOGICAL SCIENCES	Neuroscience, Applied physics , Engineering, Medical research, Technology	10.1038/nature11076	2012-05-16	191	7	325
Integrated genomic characterization of endometrial carcinoma	BIOLOGICAL SCIENCES	Cancer genomics, Endometrial cancer	10.1038/nature12113	2013-05-01	108	7	324
Oncogenically active MYD88 mutations in human lymphoma	BIOLOGICAL SCIENCES	Cancer, Genetics and genomics, Medical research, Immunology	10.1038/nature09671	2010-12-22	1	2	321
NMDA receptor blockade at rest triggers rapid behavioural antidepressant responses	BIOLOGICAL SCIENCES	Neuroscience, Disease	10.1038/nature10130	2011-06-15	29	1	321
DNA-binding factors shape the mouse methylome at distal regulatory regions	BIOLOGICAL SCIENCES	Genetics, Genomics, Cell biology, Stem cells, Computing science	10.1038/nature10716	2011-12-14	13	0	321
Gut microbiota composition correlates with diet and health in the elderly	BIOLOGICAL SCIENCES	Microbiology, Medical research, Health and medicine, Immunology	10.1038/nature11319	2012-07-13	224	19	320
A framework for human microbiome research	BIOLOGICAL SCIENCES	Genetics, Genomics, Health and medicine, Medical research	10.1038/nature11209	2012-06-13	23	7	319
In vivo genome editing using a high-efficiency TALEN system	BIOLOGICAL SCIENCES	Technology, Genetics, Genomics, Molecular biology	10.1038/nature11537	2012-09-23	43	3	319
Endothelial and perivascular cells maintain haematopoietic stem cells	BIOLOGICAL SCIENCES	Stem cells, Developmental biology, Cell biology	10.1038/nature10783	2012-01-25	6	0	318
EZH2 inhibition as a therapeutic strategy for lymphoma with EZH2-activating mutations	BIOLOGICAL SCIENCES	Drug discovery, Disease, Cancer	10.1038/nature11606	2012-10-10	17	3	318
Self-organizing optic-cup morphogenesis in three-dimensional culture	BIOLOGICAL SCIENCES	Developmental biology, Cell biology, Stem cells, Neuroscience	10.1038/nature09941	2011-04-06	14	2	316
Direct generation of functional dopaminergic neurons from mouse and human fibroblasts	BIOLOGICAL SCIENCES	Stem cells, Neuroscience, Cell biology, Developmental biology	10.1038/nature10284	2011-07-03	38	3	316
A map of the cis-regulatory sequences in the mouse genome	BIOLOGICAL SCIENCES	Genetics, Genomics	10.1038/nature11243	2012-07-01	20	0	316
Inhibition of BET recruitment to chromatin as an effective treatment for MLL-fusion leukaemia	BIOLOGICAL SCIENCES	Cancer, Cell biology, Molecular biology, Therapeutics	10.1038/nature10509	2011-10-02	12	0	315
Structure of the human [kgr]-opioid receptor in complex with JDTic	BIOLOGICAL SCIENCES	Structural biology, Neuroscience	10.1038/nature10939	2012-03-21	15	2	314
The central role of diminishing sea ice in recent Arctic temperature amplification	EARTH & ENVIRONMENTAL SCIENCES	Climate science, Environmental science	10.1038/nature09051	2010-05-0	0	0	309
Structure of the human histamine H1 receptor complex with doxepin	BIOLOGICAL SCIENCES	Structural biology, Drug discovery, Biochemistry, Medical research	10.1038/nature10236	2011-06-22	11	0	309
The Medicago genome provides insight into the evolution of rhizobial symbioses	BIOLOGICAL SCIENCES	Genomics, Plant sciences, Evolution, Genetics	10.1038/nature10625	2011-11-16	62	0	309
Highly efficient organic light-emitting diodes from delayed fluorescence	CHEMICAL SCIENCES	Electronic devices, Organic LEDs, Energy transfer	10.1038/nature11687	2012-12-12	11	0	309
Molecular robots guided by prescriptive landscapes	CHEMICAL SCIENCES	Biochemistry	10.1038/nature09012	2010-05-16	2	0	308
Spatio-temporal transcriptome of the human brain	BIOLOGICAL SCIENCES	Neuroscience	10.1038/nature10523	2011-10-26	51	3	308
Modelling the long QT syndrome with induced pluripotent stem cells	BIOLOGICAL SCIENCES	Stem cells, Cell biology, Medical research, Physiology	10.1038/nature09747	2011-01-16	1	0	307
A conditional knockout resource for the genome-wide study of mouse gene function	BIOLOGICAL SCIENCES	Genetics and genomics, Molecular biology	10.1038/nature10163	2011-06-15	0	0	307
Genetic variegation of clonal architecture and propagating cells in leukaemia	BIOLOGICAL SCIENCES	Cancer, Stem cells, Genetics and genomics	10.1038/nature09650	2010-12-15	2	0	305
Femtosecond electronic response of atoms to ultra-intense X-rays	PHYSICAL SCIENCES	Applied physics , Engineering	10.1038/nature09177	2010-07-04	0	0	304
The mutation spectrum revealed by paired genome sequences from a lung cancer patient	BIOLOGICAL SCIENCES	Cancer, Genomics, Genetics	10.1038/nature09004	2010-05-30	11	0	303
Increasing adult hippocampal neurogenesis is sufficient to improve pattern separation		Neuroscience, Disease, Stem cells, Therapeutics	10.1038/nature09817	2011-04-03	3	1	303
Adult hippocampal neurogenesis buffers stress responses and depressive behaviour	BIOLOGICAL SCIENCES	Neuroscience, Animal behaviour, Stem cells, Health and medicine	10.1038/nature10287	2011-08-03	50	3	303
The molecular evolution of acquired resistance to targeted EGFR blockade in colorectal cancers	BIOLOGICAL SCIENCES	Cancer, Genetics, Genomics, Medical research	10.1038/nature11219	2012-06-13	18	1	302
Sequence analysis of mutations and translocations across breast cancer subtypes	BIOLOGICAL SCIENCES	Cancer, Genetics, Genomics	10.1038/nature11154	2012-06-20	18	2	300
Lgr5 homologues associate with Wnt receptors and mediate R-spondin signalling	BIOLOGICAL SCIENCES	Molecular biology, Genetics, Genomics, Developmental biology	10.1038/nature10337	2011-07-04	4	0	299
Catalytic activity of the caspase-8-FLIPL complex inhibits RIPK3-dependent necrosis	BIOLOGICAL SCIENCES	Cell biology, Immunology	10.1038/nature09852	2011-03-02	0	0	298
A novel pathway regulates memory and plasticity via SIRT1 and miR-134	BIOLOGICAL SCIENCES	Neuroscience	10.1038/nature09271	2010-07-11	1	0	297
Global phytoplankton decline over the past century	BIOLOGICAL SCIENCES	Plant sciences, Environmental science, Climate science	10.1038/nature09268	2010-08-01	119	4	296
Ataxin-2 intermediate-length polyglutamine expansions are associated with increased risk for ALS	BIOLOGICAL SCIENCES	Genetics, Genomics	10.1038/nature09320	2010-08-29	0	0	296
Quantum simulation of antiferromagnetic spin chains in an optical lattice	PHYSICAL SCIENCES	Physics	10.1038/nature09994	2011-04-13	0	1	296
Selective killing of cancer cells by a small molecule targeting the stress response to ROS	BIOLOGICAL SCIENCES	Chemical biology, Cancer, Drug discovery, Therapeutics	10.1038/nature10167	2011-07-13	9	0	295
Highly stretchable and tough hydrogels	BIOLOGICAL SCIENCES	Biochemistry, Materials science, Structural biology	10.1038/nature11409	2012-09-05	19	5	295
RIP3 mediates the embryonic lethality of caspase-8-deficient mice	BIOLOGICAL SCIENCES	Cell biology, Molecular biology, Immunology	10.1038/nature09857	2011-03-02	0	0	293
Electromagnetically induced transparency and slow light with optomechanics	PHYSICAL SCIENCES	Physics, Applied physics and engineering, Information technology	10.1038/nature09933	2011-03-16	0	0	293
The architecture of respiratory complex I	BIOLOGICAL SCIENCES	Biochemistry, Structural biology	10.1038/nature09066	2010-05-30	3	1	292
Relationship between nucleosome positioning and DNA methylation	BIOLOGICAL SCIENCES	Genomics, Plant sciences, Genetics, Cell biology	10.1038/nature09147	2010-05-30	3	0	292
Interactions between cancer stem cells and their niche govern metastatic colonization	BIOLOGICAL SCIENCES	Cancer, Stem cells, Medical research, Cell biology	10.1038/nature10694	2011-12-07	29	0	291
Dysfunction in GABA signalling mediates autism-like stereotypies and Rett syndrome phenotypes	BIOLOGICAL SCIENCES	Neuroscience, Disease, Animal behaviour	10.1038/nature09582	2010-11-10	1	0	288
Telomere dysfunction induces metabolic and mitochondrial compromise	BIOLOGICAL SCIENCES	Cell biology, Medical research, Genetics and genomics, Health and medicine	10.1038/nature09787	2011-02-09	3	1	288
Mutations in UBQLN2 cause dominant X-linked juvenile and adult-onset ALS and ALS/dementia	BIOLOGICAL SCIENCES	Genetics and genomics, Health and medicine	10.1038/nature10353	2011-08-21	113	8	288
Mutational landscape and significance across 12 major cancer types		Cancer genomics, Cancer	10.1038/nature12634	2013-10-16	123	5	288
Adiponectin and AdipoR1 regulate PGC-1[agr] and mitochondria by Ca2+ and AMPK/SIRT1	BIOLOGICAL SCIENCES	Cell biology, Molecular biology, Biochemistry	10.1038/nature08991	2010-03-31	0	1	287
The NLRC4 inflammasome receptors for bacterial flagellin and type III secretion apparatus	BIOLOGICAL SCIENCES	Immunology, Biochemistry, Microbiology	10.1038/nature10510	2011-09-14	3	1	286
Porous materials with optimal adsorption thermodynamics and kinetics for CO2 separation	PHYSICAL SCIENCES	Porous materials	10.1038/nature11893	2013-02-27	8	2	286
Gut inflammation provides a respiratory electron acceptor for Salmonella	BIOLOGICAL SCIENCES	Molecular biology, Medical research	10.1038/nature09415	2010-09-24	4	1	285
The evolution of eusociality		Evolution	10.1038/nature09205	2010-08-29	44	14	283
A luminous quasar at a redshift of z = 7.085	PHYSICAL SCIENCES	Astronomy , Astrophysics, Physics	10.1038/nature10159	2011-06-29	17	0	283
Pancreatic cancer genomes reveal aberrations in axon guidance pathway genes	BIOLOGICAL SCIENCES	Cancer, Genetics, Genomics, Health and medicine	10.1038/nature11547	2012-10-24	134	4	283
Structure of the human M2 muscarinic acetylcholine receptor bound to an antagonist	BIOLOGICAL SCIENCES	Biochemistry, Drug discovery, Chemical biology, Structural biology	10.1038/nature10753	2012-01-25	33	0	282
A closely packed system of low-mass, low-density planets transiting Kepler-11	EARTH & ENVIRONMENTAL SCIENCES	Astronomy , Astrophysics, Planetary sciences	10.1038/nature09760	2011-02-02	1	1	281
Induction of functional hepatocyte-like cells from mouse fibroblasts by defined factors	BIOLOGICAL SCIENCES	Cell biology, Stem cells	10.1038/nature10116	2011-05-11	9	0	281
The oyster genome reveals stress adaptation and complexity of shell formation	BIOLOGICAL SCIENCES	Genomics, Evolution, Genetics, Ecology	10.1038/nature11413	2012-09-19	121	9	281
Anti-diabetic drugs inhibit obesity-linked phosphorylation of PPAR[ggr] by Cdk5	BIOLOGICAL SCIENCES	Biochemistry, Chemical biology, Cell biology	10.1038/nature09291	2010-07-25	2	0	280
The structural basis for agonist and partial agonist action on a [bgr]1-adrenergic receptor	BIOLOGICAL SCIENCES	Biochemistry, Molecular biology, Structural biology	10.1038/nature09746	2011-01-12	0	0	280
Diet rapidly and reproducibly alters the human gut microbiome	BIOLOGICAL SCIENCES	Microbiome, Inflammatory bowel disease	10.1038/nature12820	2013-12-11	598	121	280
A high-resolution map of human evolutionary constraint using 29 mammals	BIOLOGICAL SCIENCES	Genetics and genomics, Evolution, Disease	10.1038/nature10530	2011-10-12	66	5	279
The Drosophila melanogaster Genetic Reference Panel	BIOLOGICAL SCIENCES	Evolution, Genomics, Genetics	10.1038/nature10811	2012-02-08	34	2	279
Sugar transporters for intercellular exchange and nutrition of pathogens	BIOLOGICAL SCIENCES	Biochemistry, Disease, Cell biology, Physiology	10.1038/nature09606	2010-11-24	3	0	278
Agonist-bound adenosine A2A receptor structures reveal common features of GPCR activation	BIOLOGICAL SCIENCES	Structural biology, Biochemistry, Neuroscience	10.1038/nature10136	2011-05-18	1	0	278
Patient-specific induced pluripotent stem-cell-derived models of LEOPARD syndrome	BIOLOGICAL SCIENCES	Cell biology, Stem cells, Molecular biology	10.1038/nature09005	2010-06-13	0	0	277
The ageing systemic milieu negatively regulates neurogenesis and cognitive function	BIOLOGICAL SCIENCES	Neuroscience, Stem cells, Disease	10.1038/nature10357	2011-08-31	320	2	277
Deciphering the splicing code	PHYSICAL SCIENCES	Molecular biology, Medical research, Genetics, Genomics, Computing science	10.1038/nature09000	2010-05-09	10	0	276
Population diversity and the portfolio effect in an exploited species	EARTH & ENVIRONMENTAL SCIENCES	Environmental science	10.1038/nature09060	2010-06-06	0	0	276
Jasmonate perception by inositol-phosphate-potentiated COI1-JAZ co-receptor	BIOLOGICAL SCIENCES	Plant sciences, Biochemistry, Structural biology, Biophysics	10.1038/nature09430	2010-10-06	1	0	276
CTCF-promoted RNA polymerase II pausing links DNA methylation to splicing	BIOLOGICAL SCIENCES	Molecular biology, Biochemistry, Cell biology	10.1038/nature10442	2011-10-02	12	0	276
Heart repair by reprogramming non-myocytes with cardiac transcription factors	BIOLOGICAL SCIENCES	Cell biology, Molecular biology, Disease, Therapeutics	10.1038/nature11139	2012-05-13	67	3	276
Successful establishment of Wolbachia in Aedes populations to suppress dengue transmission	BIOLOGICAL SCIENCES	Disease, Health and medicine, Zoology, Microbiology	10.1038/nature10356	2011-08-24	20	3	275
Cell signalling by microRNA165/6 directs gene dose-dependent root cell fate	BIOLOGICAL SCIENCES	Developmental biology, Plant sciences, Molecular biology, Genetics, Genomics	10.1038/nature08977	2010-04-21	0	0	274
Control of mammary stem cell function by steroid hormone signalling	BIOLOGICAL SCIENCES	Cancer, Stem cells, Cell biology, Developmental biology	10.1038/nature09027	2010-04-11	0	0	274
Structure of HIV-1 gp120 V1/V2 domain with broadly neutralizing antibody PG9	BIOLOGICAL SCIENCES	Virology, Structural biology, Immunology	10.1038/nature10696	2011-11-23	10	1	274
Coseismic and postseismic slip of the 2011 magnitude-9 Tohoku-Oki earthquake	EARTH & ENVIRONMENTAL SCIENCES	Earth science, Geology and geophysics	10.1038/nature10227	2011-06-15	16	0	272
Images of a fourth planet orbiting HR 8799	PHYSICAL SCIENCES	Astronomy , Astrophysics, Physics	10.1038/nature09684	2010-12-08	0	0	271
Single mimivirus particles intercepted and imaged with an X-ray laser	BIOLOGICAL SCIENCES	Physics, Biophysics, Structural biology, Virology	10.1038/nature09748	2011-02-02	4	0	271
Viruses in the faecal microbiota of monozygotic twins and their mothers	BIOLOGICAL SCIENCES	Virology, Genetics, Genomics, Evolution	10.1038/nature09199	2010-07-01	4	0	270
Pannexin 1 channels mediate /`find-me/&#x27; signal release and membrane permeability during apoptosis	BIOLOGICAL SCIENCES	Immunology, Biochemistry, Cell biology	10.1038/nature09413	2010-10-13	0	0	270
A three-dimensional model of the yeast genome		Genomics, Cell biology, Genetics, Molecular biology	10.1038/nature08973	2010-05-02	12	0	269
The Ectocarpus genome and the independent evolution of multicellularity in brown algae	BIOLOGICAL SCIENCES	Evolution, Developmental biology	10.1038/nature09016	2010-06-06	3	0	269
Whole-genome analysis informs breast cancer response to aromatase inhibition	BIOLOGICAL SCIENCES	Genetics, Genomics, Cancer, Health and medicine	10.1038/nature11143	2012-06-10	70	2	269
Circuit cavity electromechanics in the strong-coupling regime	PHYSICAL SCIENCES	Physics, Applied physics and engineering	10.1038/nature09898	2011-03-09	1	0	268
Natural RNA circles function as efficient microRNA sponges		Long non-coding RNAs	10.1038/nature11993	2013-02-27	77	3	268
Helical assembly in the MyD88â€“IRAK4â€“IRAK2 complex in TLR/IL-1R signalling	BIOLOGICAL SCIENCES	Structural biology, Immunology, Biochemistry, Cell biology	10.1038/nature09121	2010-05-19	0	0	267
An open-system quantum simulator with trapped ions		Physics	10.1038/nature09801	2011-02-23	0	0	267
Role of sulphuric acid, ammonia and galactic cosmic rays in atmospheric aerosol nucleation	EARTH & ENVIRONMENTAL SCIENCES	Climate science	10.1038/nature10343	2011-08-24	96	1	265
Emergence of KRAS mutations and acquired resistance to anti-EGFR therapy in colorectal cancer	BIOLOGICAL SCIENCES	Cancer, Therapeutics, Genetics, Genomics, Medical research	10.1038/nature11156	2012-06-13	5	0	264
Analysis of the bread wheat genome using whole-genome shotgun sequencing	BIOLOGICAL SCIENCES	Genomics, Plant sciences, Genetics	10.1038/nature11650	2012-11-28	101	7	264
Crystal structure of metarhodopsin II	BIOLOGICAL SCIENCES	Structural biology, Biochemistry	10.1038/nature09789	2011-03-09	0	0	263
A reserve stem cell population in small intestine renders Lgr5-positive cells dispensable	BIOLOGICAL SCIENCES	Stem cells	10.1038/nature10408	2011-09-18	4	2	263
A strong ferroelectric ferromagnet created by means of spin-lattice coupling	PHYSICAL SCIENCES	Applied physics , Engineering, Materials science	10.1038/nature09331	2010-08-22	0	0	261
Programming the magnitude and persistence of antibody responses with innate immunity	BIOLOGICAL SCIENCES	Immunology	10.1038/nature09737	2011-02-23	0	0	259
Shank3 mutant mice display autistic-like behaviours and striatal dysfunction	BIOLOGICAL SCIENCES	Neuroscience, Genetics and genomics, Developmental biology, Animal behaviour	10.1038/nature09965	2011-03-20	3	0	259
An endogenous tumour-promoting ligand of the human aryl hydrocarbon receptor	BIOLOGICAL SCIENCES	Health and medicine, Cancer, Cell biology, Immunology	10.1038/nature10491	2011-10-05	8	2	259
A unique regulatory phase of DNA methylation in the early mammalian embryo	BIOLOGICAL SCIENCES	Developmental biology, Genetics, Genomics	10.1038/nature10960	2012-03-28	17	4	259
Binary nanocrystal superlattice membranes self-assembled at the liquid-air interface	PHYSICAL SCIENCES	Materials science	10.1038/nature09188	2010-07-25	1	0	258
Functional genomics reveal that the serine synthesis pathway is essential in breast cancer	BIOLOGICAL SCIENCES	Cancer, Genetics, Genomics	10.1038/nature10350	2011-08-18	24	3	258
Amygdala circuitry mediating reversible and bidirectional control of anxiety	BIOLOGICAL SCIENCES	Neuroscience	10.1038/nature09820	2011-03-09	4	0	257
Innate immune recognition of bacterial ligands by NAIPs determines inflammasome specificity	BIOLOGICAL SCIENCES	Immunology, Microbiology	10.1038/nature10394	2011-08-28	2	1	255
A global synthesis reveals biodiversity loss as a major driver of ecosystem change	BIOLOGICAL SCIENCES	Ecology, Environmental science	10.1038/nature11118	2012-05-02	103	3	255
Circular RNAs are a large class of animal RNAs with regulatory potency		RNA, Non-coding RNAs	10.1038/nature11928	2013-02-27	168	7	255
Quantum simulation of frustrated Ising spins with trapped ions	PHYSICAL SCIENCES	Applied physics , Engineering, Materials science, Information technology	10.1038/nature09071	2010-06-06	0	0	254
Human melanoma-initiating cells express neural crest nerve growth factor receptor CD271	BIOLOGICAL SCIENCES	Cancer, Cell biology	10.1038/nature09161	2010-07-04	0	0	254
Comprehensive analysis of the chromatin landscape in Drosophila melanogaster	BIOLOGICAL SCIENCES	Genetics and genomics, Cell biology	10.1038/nature09725	2010-12-22	0	3	254
The global diversity of birds in space and time	BIOLOGICAL SCIENCES	Evolution, Ecology	10.1038/nature11631	2012-10-31	66	7	252
The role of toxin A and toxin B in Clostridium difficile infection	BIOLOGICAL SCIENCES	Molecular biology, Medical research, Genetics, Genomics	10.1038/nature09397	2010-09-15	0	0	251
Dual functions of Tet1 in transcriptional regulation in mouse embryonic stem cells	BIOLOGICAL SCIENCES	Stem cells, Cell biology, Genetics and genomics, Molecular biology	10.1038/nature09934	2011-03-30	1	0	251
Ephrin-B2 controls VEGF-induced angiogenesis and lymphangiogenesis		Developmental biology, Cell biology	10.1038/nature09002	2010-05-05	0	0	250
[agr]-Synuclein occurs physiologically as a helically folded tetramer that resists aggregation	BIOLOGICAL SCIENCES	Neuroscience, Biochemistry, Medical research, Biophysics	10.1038/nature10324	2011-08-14	14	1	250
Enhancement of proteasome activity by a small-molecule inhibitor of USP14		Nature, science, science news, biology, physics, genetics, astronomy, astrophysics, quantum physics, evolution, evolutionary biology, geophysics, climate change, earth science, materials science, interdisciplinary science, science policy, medicine, systems biology, genomics, transcriptomics, palaeobiology, ecology, molecular biology, cancer, immunology, pharmacology, development, developmental bi…	10.1038/nature09299	2010-09-12	2	0	249
Linear ubiquitination prevents inflammation and regulates immune signalling	BIOLOGICAL SCIENCES	Cell biology, Immunology, Biochemistry	10.1038/nature09816	2011-03-30	0	0	249
Absence of effects of Sir2 overexpression on lifespan in C. elegans and Drosophila	BIOLOGICAL SCIENCES	Cell biology, Genetics and genomics	10.1038/nature10296	2011-09-21	34	3	249
Structure and dynamics of the M3 muscarinic acetylcholine receptor	BIOLOGICAL SCIENCES	Chemical biology, Biochemistry, Drug discovery, Structural biology	10.1038/nature10867	2012-02-22	11	1	249
Putting brain training to the test	BIOLOGICAL SCIENCES	Psychology, Neuroscience	10.1038/nature09042	2010-04-20	106	4	248
Quantitative reactivity profiling predicts functional cysteines in proteomes	BIOLOGICAL SCIENCES	Chemical biology, Biochemistry	10.1038/nature09472	2010-11-17	1	0	248
9p21 DNA variants associated with coronary artery disease impair interferon-[ggr] signalling response	BIOLOGICAL SCIENCES	Genetics and genomics, Molecular biology, Disease	10.1038/nature09753	2011-02-09	1	0	248
Ultrasensitive fluorescent proteins for imaging neuronal activity	BIOLOGICAL SCIENCES	Fluorescent proteins	10.1038/nature12354	2013-07-17	85	5	248
Probing sporadic and familial Alzheimer/&#x27;s disease using induced pluripotent stem cells	BIOLOGICAL SCIENCES	Neuroscience, Stem cells	10.1038/nature10821	2012-01-25	93	3	246
Global patterns and predictors of marine biodiversity across taxa	EARTH & ENVIRONMENTAL SCIENCES	Environmental science	10.1038/nature09329	2010-07-28	11	1	245
Single-shot readout of an electron spin in silicon	PHYSICAL SCIENCES	Applied physics , Engineering	10.1038/nature09392	2010-09-26	0	0	245
Spatial partitioning of the regulatory landscape of the X-inactivation centre		Genetics, Stem cells, Developmental biology, Genomics	10.1038/nature11049	2012-04-11	3	0	245
Single-cell NF-[kgr]B dynamics reveal digital activation and analogue information processing	BIOLOGICAL SCIENCES	Cell biology, Biophysics, Immunology, Genetics, Genomics	10.1038/nature09145	2010-06-27	1	0	243
Antibiotic resistance is ancient	BIOLOGICAL SCIENCES	Microbiology, Palaeontology, Earth science, Evolution	10.1038/nature10388	2011-08-31	205	10	243
The evolution of gene expression levels in mammalian organs	BIOLOGICAL SCIENCES	Evolution, Genetics and genomics	10.1038/nature10532	2011-10-19	33	2	243
Quantum plasmon resonances of individual metallic nanoparticles	CHEMICAL SCIENCES	Materials science, Chemistry, Applied physics , Engineering	10.1038/nature10904	2012-03-21	7	1	243
Structure of mammalian AMPK and its regulation by ADP	BIOLOGICAL SCIENCES	Biochemistry, Cancer, Structural biology	10.1038/nature09932	2011-03-13	0	0	242
Direct conversion of mouse fibroblasts to hepatocyte-like cells by defined factors	BIOLOGICAL SCIENCES	Biotechnology, Medical research	10.1038/nature10263	2011-06-29	19	1	241
Primary forests are irreplaceable for sustaining tropical biodiversity	BIOLOGICAL SCIENCES	Ecology	10.1038/nature10425	2011-09-14	63	6	241
Human metabolic individuality in biomedical and pharmaceutical research	BIOLOGICAL SCIENCES	Genetics and genomics, Health and medicine, Epidemiology, Drug discovery	10.1038/nature10354	2011-08-31	32	1	240
Progesterone induces adult mammary stem cell expansion		Stem cells, Cell biology, Cancer	10.1038/nature09091	2010-05-05	0	0	239
Network anatomy and in vivo physiology of visual cortical neurons	BIOLOGICAL SCIENCES	Neuroscience	10.1038/nature09802	2011-03-09	0	1	239
High plant diversity is needed to maintain ecosystem services	BIOLOGICAL SCIENCES	Ecology, Environmental science	10.1038/nature10282	2011-08-10	58	5	239
Programmable nanowire circuits for nanoprocessors		Applied physics and engineering, Computing science, Materials science	10.1038/nature09749	2011-02-09	1	1	238
Dipolar collisions of polar molecules in the quantum regime	PHYSICAL SCIENCES	Applied physics , Engineering	10.1038/nature08953	2010-05-0	0	0	237
Sphingosine-1-phosphate is a missing cofactor for the E3 ubiquitin ligase TRAF2	BIOLOGICAL SCIENCES	Biochemistry, Immunology	10.1038/nature09128	2010-06-25	0	0	237
Comprehensive methylome map of lineage commitment from haematopoietic progenitors	BIOLOGICAL SCIENCES	Stem cells, Genetics, Genomics	10.1038/nature09367	2010-08-15	0	0	237
Single-spin addressing in an atomic Mott insulator	PHYSICAL SCIENCES	Physics	10.1038/nature09827	2011-03-16	3	0	237
A unifying model for mTORC1-mediated regulation of mRNA translation	BIOLOGICAL SCIENCES	Molecular biology, Cancer, Biochemistry	10.1038/nature11083	2012-05-02	7	0	237
Analyses of pig genomes provide insight into porcine demography and evolution	BIOLOGICAL SCIENCES	Genomics, Genetics, Evolution	10.1038/nature11622	2012-11-14	150	13	237
Fungal lipochitooligosaccharide symbiotic signals in arbuscular mycorrhiza	BIOLOGICAL SCIENCES	Plant sciences, Biochemistry, Evolution, Developmental biology	10.1038/nature09622	2011-01-05	1	0	236
lncRNAs transactivate STAU1-mediated mRNA decay by duplexing with 3[prime] UTRs via Alu elements	BIOLOGICAL SCIENCES	Molecular biology	10.1038/nature09701	2011-02-09	1	0	236
Structure of the Î´-opioid receptor bound to naltrindole	BIOLOGICAL SCIENCES	Biochemistry, Drug discovery, Chemical biology, Structural biology	10.1038/nature11111	2012-05-16	2	0	236
Electron localization following attosecond molecular photoionization	PHYSICAL SCIENCES	Applied physics , Engineering	10.1038/nature09084	2010-06-13	0	0	235
Inference of human population history from individual whole-genome sequences	BIOLOGICAL SCIENCES	Evolution, Genetics and genomics	10.1038/nature10231	2011-07-13	64	11	235
Chemical genetics of Plasmodium falciparum	BIOLOGICAL SCIENCES	Parasitology, Chemical biology, Therapeutics, Drug discovery	10.1038/nature09099	2010-05-23	0	0	234
Reprogramming transcription by distinct classes of enhancers functionally defined by eRNA	BIOLOGICAL SCIENCES	Molecular biology, Genetics and genomics, Biochemistry, Cancer	10.1038/nature10006	2011-05-15	4	0	234
STING is a direct innate immune sensor of cyclic di-GMP	BIOLOGICAL SCIENCES	Immunology, Microbiology, Molecular biology	10.1038/nature10429	2011-09-25	8	0	234
Inhibition of miR-33a/b in non-human primates raises plasma HDL and lowers VLDL triglycerides	BIOLOGICAL SCIENCES	Therapeutics, Physiology, Medical research	10.1038/nature10486	2011-10-19	9	1	234
The translational landscape of mTOR signalling steers cancer initiation and metastasis	BIOLOGICAL SCIENCES	Cancer, Genetics, Genomics, Cell biology, Molecular biology	10.1038/nature10912	2012-02-22	21	1	234
Exercise-induced BCL2-regulated autophagy is required for muscle glucose homeostasis	BIOLOGICAL SCIENCES	Cell biology, Health and medicine, Physiology	10.1038/nature10758	2012-01-18	75	1	233
Recent contributions of glaciers and ice caps to sea level rise	EARTH & ENVIRONMENTAL SCIENCES	Earth sciences, Climate science, Geology, Geophysics	10.1038/nature10847	2012-02-08	46	2	233
Global convergence in the vulnerability of forests to drought	BIOLOGICAL SCIENCES	Plant ecology	10.1038/nature11688	2012-11-21	48	4	233
HIV-1 restriction factor SAMHD1 is a deoxynucleoside triphosphate triphosphohydrolase	BIOLOGICAL SCIENCES	Structural biology, Virology, Disease, Medical research	10.1038/nature10623	2011-11-06	5	0	232
Discovery and saturation analysis of cancer genes across 21 tumour types	BIOLOGICAL SCIENCES	Cancer genomics	10.1038/nature12912	2014-01-05	183	0	231
Histone H2A deubiquitinase activity of the Polycomb repressive complex PR-DUB	CHEMICAL SCIENCES	Molecular biology, Biochemistry, Cancer, Genetics, Genomics	10.1038/nature08966	2010-05-02	0	0	229
Peripheral education of the immune system by colonic commensal microbiota	BIOLOGICAL SCIENCES	Immunology	10.1038/nature10434	2011-09-21	22	0	229
Directed differentiation of human pluripotent stem cells into intestinal tissue in vitro	BIOLOGICAL SCIENCES	Stem cells, Developmental biology	10.1038/nature09691	2010-12-12	1	0	228
Environmental context explains LÃ©vy and Brownian movement patterns of marine predators	BIOLOGICAL SCIENCES	Zoology, Environmental science, Animal behaviour, Applied physics , Engineering	10.1038/nature09116	2010-06-09	0	0	226
Preparation and measurement of three-qubit entanglement in a superconducting circuit	PHYSICAL SCIENCES	Applied physics , Engineering, Computing science, Information technology	10.1038/nature09416	2010-09-29	0	0	226
Tracking apex marine predator movements in a dynamic ocean	BIOLOGICAL SCIENCES	Animal behaviour, Physiology, Organismal biology, Environmental science	10.1038/nature10082	2011-06-22	10	0	226
Ultrabright source of entangled photon pairs	PHYSICAL SCIENCES	Applied physics , Engineering, Information technology, Materials science	10.1038/nature09148	2010-07-11	0	0	225
The energetics of genome complexity		Biochemistry, Evolution, Cell biology, Genetics, Genomics	10.1038/nature09486	2010-10-20	8	2	225
The wMel Wolbachia strain blocks dengue and invades caged Aedes aegypti populations	BIOLOGICAL SCIENCES	Disease, Virology	10.1038/nature10355	2011-08-24	31	0	225
Butterfly genome reveals promiscuous exchange of mimicry adaptations among species	BIOLOGICAL SCIENCES	Genomics, Evolution, Genetics, Zoology	10.1038/nature11041	2012-05-16	152	6	225
none	BIOLOGICAL SCIENCES	Stem cells	10.1038/nature10188	2011-06-08	10	3	224
Tuning charge transport in solution-sheared organic semiconductors using lattice strain	PHYSICAL SCIENCES	Materials science	10.1038/nature10683	2011-12-21	3	0	224
Dietary-fat-induced taurocholic acid promotes pathobiont expansion and colitis in Il10-/- mice	BIOLOGICAL SCIENCES	Health and medicine, Microbiology, Immunology	10.1038/nature11225	2012-06-13	36	4	224
Impact of caloric restriction on health and survival in rhesus monkeys from the NIA study	BIOLOGICAL SCIENCES	Physiology	10.1038/nature11432	2012-08-29	137	11	224
MicroRNAs 103 and 107 regulate insulin sensitivity	BIOLOGICAL SCIENCES	Physiology, Molecular biology, Medical research, Cell biology	10.1038/nature10112	2011-06-08	16	1	223
MICU1 encodes a mitochondrial EF hand protein required for Ca2+ uptake	BIOLOGICAL SCIENCES	Cell biology, Genetics, Genomics, Physiology	10.1038/nature09358	2010-08-08	0	0	222
Wiring specificity in the direction-selectivity circuit of the retina	BIOLOGICAL SCIENCES	Neuroscience	10.1038/nature09818	2011-03-09	1	1	222
Quantum-coherent coupling of a mechanical oscillator to an optical cavity mode		Physics	10.1038/nature10787	2012-02-01	5	0	222
Genome, epigenome and RNA sequences of monozygotic twins discordant for multiple sclerosis	BIOLOGICAL SCIENCES	Genetics and genomics, Neuroscience	10.1038/nature08990	2010-05-0	2	1	221
Spin-imbalance in a one-dimensional Fermi gas	PHYSICAL SCIENCES	Applied physics , Engineering	10.1038/nature09393	2010-09-29	0	0	220
Ptychographic X-ray computed tomography at the nanoscale	BIOLOGICAL SCIENCES	Biophysics, Applied physics , Engineering, Medical research	10.1038/nature09419	2010-09-24	0	0	220
TRIM5 is an innate immune sensor for the retrovirus capsid lattice	BIOLOGICAL SCIENCES	Biochemistry, Immunology, Virology, Molecular biology	10.1038/nature09976	2011-04-20	1	1	220
Antarctic ice-sheet loss driven by basal melting of ice shelves	EARTH & ENVIRONMENTAL SCIENCES	Earth sciences, Environmental science, Climate science	10.1038/nature10968	2012-04-25	36	4	219
Administration of vorinostat disrupts HIV-1 latency in patients on antiretroviral therapy	BIOLOGICAL SCIENCES	Health and medicine, Therapeutics, Virology, Medical research	10.1038/nature11286	2012-07-25	26	1	219
Genome-wide measurement of RNA secondary structure in yeast	BIOLOGICAL SCIENCES	Structural biology, Molecular biology, Cell biology	10.1038/nature09322	2010-09-12	1	0	218
Circadian clocks in human red blood cells	BIOLOGICAL SCIENCES	Biochemistry, Cell biology, Genetics and genomics, Animal behaviour	10.1038/nature09702	2011-01-26	3	0	217
TLR signalling augments macrophage bactericidal activity through mitochondrial ROS	BIOLOGICAL SCIENCES	Immunology, Microbiology, Cell biology	10.1038/nature09973	2011-04-27	0	0	217
Reductive glutamine metabolism by IDH1 mediates lipogenesis under hypoxia	BIOLOGICAL SCIENCES	Biochemistry, Cancer, Cell biology, Chemical biology	10.1038/nature10602	2011-11-20	9	0	217
Defining the mode of tumour growth by clonal analysis	BIOLOGICAL SCIENCES	Cancer, Stem cells, Cell biology	10.1038/nature11344	2012-08-01	53	3	217
An amorphous solid state of biogenic secondary organic aerosol particles	EARTH & ENVIRONMENTAL SCIENCES	Climate science, Environmental science, Geology, Geophysics	10.1038/nature09455	2010-10-13	0	0	216
Evolution of human BCR-ABL1 lymphoblastic leukaemia-initiating cells	BIOLOGICAL SCIENCES	Cancer, Genetics and genomics	10.1038/nature09733	2011-01-19	0	0	215
Melanoma genome sequencing reveals frequent PREX2 mutations	BIOLOGICAL SCIENCES	Cancer, Genetics, Genomics	10.1038/nature11071	2012-05-09	83	1	215
Subtypes of medulloblastoma have distinct developmental origins	BIOLOGICAL SCIENCES	Cancer, Stem cells, Developmental biology, Genetics and genomics	10.1038/nature09587	2010-12-08	0	0	214
Inactivating mutations of acetyltransferase genes in B-cell lymphoma	BIOLOGICAL SCIENCES	Cancer, Molecular biology, Genetics and genomics	10.1038/nature09730	2011-03-09	0	0	214
Negative plant-soil feedback predicts tree-species relative abundance in a tropical forest	BIOLOGICAL SCIENCES	Environmental science, Plant sciences	10.1038/nature09273	2010-06-25	5	0	213
Video imaging of walking myosin V by high-speed atomic force microscopy	BIOLOGICAL SCIENCES	Biophysics	10.1038/nature09450	2010-10-10	3	0	213
Encoding of conditioned fear in central amygdala inhibitory circuits	BIOLOGICAL SCIENCES	Neuroscience, Physiology, Animal behaviour	10.1038/nature09559	2010-11-10	1	0	213
Distinct stem cells contribute to mammary gland development and maintenance	BIOLOGICAL SCIENCES	Developmental biology, Physiology, Stem cells, Cell biology	10.1038/nature10573	2011-10-09	7	2	213
Creating, moving and merging Dirac points with a Fermi gas in a tunable honeycomb lattice	PHYSICAL SCIENCES	Physics, Materials science	10.1038/nature10871	2012-03-14	6	0	213
Autophagosomes form at ER-mitochondria contact sites	BIOLOGICAL SCIENCES	Macroautophagy	10.1038/nature11910	2013-03-03	32	4	213
A molecular molybdenum-oxo catalyst for generating hydrogen from water	EARTH & ENVIRONMENTAL SCIENCES	Environmental science	10.1038/nature08969	2010-05-0	0	1	212
Conical intersection dynamics of the primary photoisomerization event in vision	BIOLOGICAL SCIENCES	Biochemistry, Biophysics, Applied physics , Engineering	10.1038/nature09346	2010-09-24	0	0	211
Oxidant stress evoked by pacemaking in dopaminergic neurons is attenuated by DJ-1	BIOLOGICAL SCIENCES	Neuroscience, Disease, Medical research, Physiology	10.1038/nature09536	2010-11-10	0	0	211
Spin-orbit qubit in a semiconductor nanowire	PHYSICAL SCIENCES	Physics	10.1038/nature09682	2010-12-22	0	0	211
Broad and potent neutralization of HIV-1 by a gp41-specific human antibody	BIOLOGICAL SCIENCES	Immunology, Structural biology, Virology, Disease	10.1038/nature11544	2012-09-18	16	0	211
Predicting protein structures with a multiplayer online game	BIOLOGICAL SCIENCES	Biochemistry, Computing science, Structural biology	10.1038/nature09304	2010-08-08	65	2	210
Whole-exome sequencing identifies recessive WDR62 mutations in severe brain malformations	BIOLOGICAL SCIENCES	Genetics, Genomics, Medical research, Neuroscience, Developmental biology	10.1038/nature09327	2010-08-22	0	0	210
The structural basis of agonist-induced activation in constitutively active rhodopsin	BIOLOGICAL SCIENCES	Structural biology, Biochemistry, Drug discovery, Molecular biology	10.1038/nature09795	2011-03-09	0	0	210
An expansive human regulatory lexicon encoded in transcription factor footprints	BIOLOGICAL SCIENCES	Genetics, Evolution, Genomics, Molecular biology	10.1038/nature11212	2012-09-05	9	2	210
Targeted gene correction of [agr]1-antitrypsin deficiency in induced pluripotent stem cells	BIOLOGICAL SCIENCES	Biotechnology, Stem cells, Therapeutics	10.1038/nature10424	2011-10-12	39	0	208
Sensitivity to antitubulin chemotherapeutics is regulated by MCL1 and FBW7	BIOLOGICAL SCIENCES	Cancer, Molecular biology	10.1038/nature09779	2011-03-02	0	0	207
Using induced pluripotent stem cells to investigate cardiac phenotypes in Timothy syndrome	BIOLOGICAL SCIENCES	Stem cells, Cell biology	10.1038/nature09855	2011-02-09	2	0	207
Improved measurement of the shape of the electron	PHYSICAL SCIENCES	Physics	10.1038/nature10104	2011-05-25	8	2	207
SHARPIN forms a linear ubiquitin ligase complex regulating NF-[kgr]B activity and apoptosis	BIOLOGICAL SCIENCES	Cell biology, Immunology, Biochemistry, Molecular biology	10.1038/nature09814	2011-03-30	0	0	206
Magnetic-field-induced charge-stripe order in the high-temperature superconductor YBa2Cu3Oy	PHYSICAL SCIENCES	Physics	10.1038/nature10345	2011-09-07	0	0	206
Two types of luminescence blinking revealed by spectroelectrochemistry of single quantum dots	BIOLOGICAL SCIENCES	Physics, Materials science, Chemistry, Biophysics	10.1038/nature10569	2011-11-09	4	0	206
Parity-time synthetic photonic lattices	PHYSICAL SCIENCES	Physics, Applied physics , Engineering	10.1038/nature11298	2012-08-08	3	1	205
Perpendicular switching of a single ferromagnetic layer induced by in-plane current injection	PHYSICAL SCIENCES	Physics, Materials science	10.1038/nature10309	2011-07-31	3	0	204
Deep sequencing reveals 50 novel genes for recessive cognitive disorders	BIOLOGICAL SCIENCES	Genetics and genomics, Molecular biology, Neuroscience	10.1038/nature10423	2011-09-21	115	0	204
Vaccine protection against acquisition of neutralization-resistant SIV challenges in rhesus monkeys	BIOLOGICAL SCIENCES	Virology, Medical research, Immunology	10.1038/nature10766	2012-01-04	13	1	204
A selective role for dopamine in stimulus-reward learning	BIOLOGICAL SCIENCES	Neuroscience, Animal behaviour, Psychology	10.1038/nature09588	2010-12-08	5	0	203
Intravenous gammaglobulin suppresses inflammation through a novel TH2 pathway	BIOLOGICAL SCIENCES	Immunology, Health and medicine, Medical research	10.1038/nature10134	2011-06-19	3	0	203
Senescence surveillance of pre-malignant hepatocytes limits liver cancer development	BIOLOGICAL SCIENCES	Cancer, Molecular biology, Medical research, Genetics and genomics	10.1038/nature10599	2011-11-09	15	0	203
Leadership, social capital and incentives promote successful fisheries	BIOLOGICAL SCIENCES	Environmental science, Ecology	10.1038/nature09689	2011-01-05	14	1	202
Dissecting the genomic complexity underlying medulloblastoma	BIOLOGICAL SCIENCES	Cancer, Disease, Genetics, Genomics, Medical research	10.1038/nature11284	2012-07-25	8	0	202
Telomerase reactivation reverses tissue degeneration in aged telomerase-deficient mice	BIOLOGICAL SCIENCES	Molecular biology, Cell biology, Stem cells, Organismal biology	10.1038/nature09603	2010-11-28	24	8	200
Large-scale prediction and testing of drug activity on side-effect targets	BIOLOGICAL SCIENCES	Drug discovery, Biotechnology, Chemical biology	10.1038/nature11159	2012-06-10	17	0	200
Defining the core Arabidopsis thaliana root microbiome	BIOLOGICAL SCIENCES	Genetics, Genomics, Microbiology, Plant sciences	10.1038/nature11237	2012-08-01	31	1	199
Laser cooling of a diatomic molecule	PHYSICAL SCIENCES	Applied physics , Engineering	10.1038/nature09443	2010-09-19	0	0	198
L1 retrotransposition in neurons is modulated by MeCP2	BIOLOGICAL SCIENCES	Stem cells, Genetics, Genomics, Developmental biology, Neuroscience	10.1038/nature09544	2010-11-17	0	0	198
City living and urban upbringing affect neural social stress processing in humans	BIOLOGICAL SCIENCES	Neuroscience, Environmental science	10.1038/nature10190	2011-06-22	88	7	198
A low mass for Mars from Jupiter/&#x27;s early gas-driven migration	EARTH & ENVIRONMENTAL SCIENCES	Astronomy , Astrophysics, Planetary sciences	10.1038/nature10201	2011-06-05	13	1	197
Structure of the nociceptin/orphanin FQ receptor in complex with a peptide mimetic	BIOLOGICAL SCIENCES	Neuroscience, Structural biology, Biochemistry, Drug discovery	10.1038/nature11085	2012-05-16	4	2	197
Genetic dissection of an amygdala microcircuit that gates conditioned fear	BIOLOGICAL SCIENCES	Neuroscience	10.1038/nature09553	2010-11-10	3	0	196
Robust multicellular computing using genetically encoded NOR gates and chemical /`wires/&#x27;	BIOLOGICAL SCIENCES	Genetics and genomics, Biophysics, Biotechnology	10.1038/nature09565	2010-12-08	3	0	196
Quantum tunnelling of the magnetization in a monolayer of oriented single-molecule magnets	PHYSICAL SCIENCES	Materials science, Applied physics , Engineering, Computing science, Information technology	10.1038/nature09478	2010-10-27	0	0	195
Medulloblastoma exome sequencing uncovers subtype-specific somatic mutations	BIOLOGICAL SCIENCES	Genetics, Genomics, Cancer, Health and medicine, Disease	10.1038/nature11329	2012-07-22	43	0	195
Mesoporous TiO2 single crystals delivering enhanced mobility and optoelectronic device performance	PHYSICAL SCIENCES	Porous materials	10.1038/nature11936	2013-03-06	9	0	195
Efficient quantum memory for light	PHYSICAL SCIENCES	Applied physics , Engineering, Information technology	10.1038/nature09081	2010-06-25	0	0	194
Bacterial charity work leads to population-wide resistance	BIOLOGICAL SCIENCES	Evolution, Genomics, Genetics, Biophysics	10.1038/nature09354	2010-09-12	4	1	194
A cis-regulatory map of the Drosophila genome	BIOLOGICAL SCIENCES	Genetics and genomics, Molecular biology	10.1038/nature09990	2011-03-23	0	1	194
Mammalian heart renewal by pre-existing cardiomyocytes	BIOLOGICAL SCIENCES	Cardiac regeneration, Heart stem cells, Mass spectrometry, Ageing	10.1038/nature11682	2012-12-05	40	4	194
Analysis of 6,515 exomes reveals the recent origin of most human protein-coding variants	BIOLOGICAL SCIENCES	Evolutionary biology	10.1038/nature11690	2012-11-28	352	14	194
Treg induction by a rationally selected mixture of Clostridia strains from the human microbiota	BIOLOGICAL SCIENCES	Mucosal immunology	10.1038/nature12331	2013-07-10	55	7	194
Corridors of migrating neurons in the human brain and their decline during infancy	BIOLOGICAL SCIENCES	Stem cells, Cell biology, Evolution, Neuroscience	10.1038/nature10487	2011-09-28	11	1	193
The genome sequence of Atlantic cod reveals a unique immune system	BIOLOGICAL SCIENCES	Genetics and genomics, Immunology, Molecular biology, Evolution	10.1038/nature10342	2011-08-10	42	2	192
Extrathymically generated regulatory T cells control mucosal TH2 inflammation	BIOLOGICAL SCIENCES	Immunology	10.1038/nature10772	2012-02-08	11	1	192
Enhanced nitrogen deposition over China	EARTH & ENVIRONMENTAL SCIENCES	Environmental sciences, Environmental chemistry	10.1038/nature11917	2013-02-20	17	3	192
Structures of the human and Drosophila 80S ribosome	BIOLOGICAL SCIENCES	Cryoelectron microscopy, Ribosome	10.1038/nature12104	2013-05-01	20	0	192
Free-standing mesoporous silica films with tunable chiral nematic structures	PHYSICAL SCIENCES	Materials science	10.1038/nature09540	2010-11-17	1	0	191
DNA breaks and chromosome pulverization from errors in mitosis	BIOLOGICAL SCIENCES	Cell biology, Cancer	10.1038/nature10802	2012-01-18	12	0	191
High-level semi-synthetic production of the potent antimalarial artemisinin	BIOLOGICAL SCIENCES	Metabolic engineering, Synthetic biology	10.1038/nature12051	2013-04-10	77	4	191
Insights into the phylogeny and coding potential of microbial dark matter	BIOLOGICAL SCIENCES	Microbial genetics, Biodiversity	10.1038/nature12352	2013-07-14	266	15	191
Ephrin-B2 regulates VEGFR2 function in developmental and tumour angiogenesis		Cancer, Cell biology, Developmental biology	10.1038/nature08995	2010-05-05	0	0	190
A cryptic sensor for HIV-1 activates antiviral innate immunity in dendritic cells	BIOLOGICAL SCIENCES	Immunology, Cell biology, Virology, Medical research	10.1038/nature09337	2010-09-12	2	1	190
Anthropogenic greenhouse gas contribution to flood risk in England and Wales in autumn 2000	EARTH & ENVIRONMENTAL SCIENCES	Climate science	10.1038/nature09762	2011-02-16	13	0	190
Photonic Floquet topological insulators	PHYSICAL SCIENCES	Micro-optics, Topological insulators	10.1038/nature12066	2013-04-10	7	1	190
Metabolites produced by commensal bacteria promote peripheral regulatory T-cell generation	BIOLOGICAL SCIENCES	Mucosal immunology, T cells	10.1038/nature12726	2013-11-13	24	1	190
Calcium-dependent phospholipid scrambling by TMEM16F	BIOLOGICAL SCIENCES	Cell biology, Molecular biology, Physiology, Disease	10.1038/nature09583	2010-11-24	0	1	189
Somatic retrotransposition alters the genetic landscape of the human brain	BIOLOGICAL SCIENCES	Genetics and genomics, Molecular biology, Neuroscience	10.1038/nature10531	2011-10-30	95	1	189
Pathogen-induced human TH17 cells produce IFN-[ggr] or IL-10 and are regulated by IL-1[bgr]		Immunology, Health and medicine, Microbiology	10.1038/nature10957	2012-04-01	13	2	189
A genome-wide RNAi screen reveals determinants of human embryonic stem cell identity	BIOLOGICAL SCIENCES	Stem cells, Genomics, Genetics, Developmental biology	10.1038/nature09531	2010-10-17	0	0	188
Two-dimensional electron gas with universal subbands at the surface of SrTiO3	PHYSICAL SCIENCES	Materials science, Applied physics and engineering, Physics	10.1038/nature09720	2011-01-12	0	0	188
Mitochondrial DNA that escapes from autophagy causes inflammation and heart failure	BIOLOGICAL SCIENCES	Medical research, Disease, Immunology	10.1038/nature10992	2012-04-25	65	2	188
Oligodendroglia metabolically support axons and contribute to neurodegeneration	BIOLOGICAL SCIENCES	Neuroscience, Health and medicine, Cell biology, Disease	10.1038/nature11314	2012-07-11	24	2	188
Osteoclast differentiation factor RANKL controls development of progestin-driven mammary cancer	BIOLOGICAL SCIENCES	Cancer, Medical research, Physiology	10.1038/nature09387	2010-09-29	0	1	187
Caspase-8 regulates TNF-[agr]-induced epithelial necroptosis and terminal ileitis	BIOLOGICAL SCIENCES	Disease, Immunology, Cell biology	10.1038/nature10400	2011-09-14	3	0	187
Nuclear PKM2 regulates [bgr]-catenin transactivation upon EGFR activation	BIOLOGICAL SCIENCES	Cancer, Biochemistry, Cell biology, Molecular biology	10.1038/nature10598	2011-11-06	6	0	187
Richness of human gut microbiome correlates with metabolic markers	BIOLOGICAL SCIENCES	Microbiome	10.1038/nature12506	2013-08-28	258	28	187
Ebola virus entry requires the cholesterol transporter Niemann-Pick C1	BIOLOGICAL SCIENCES	Virology, Genetics and genomics, Cell biology, Molecular biology	10.1038/nature10348	2011-08-24	85	3	185
Input-specific control of reward and aversion in the ventral tegmental area	BIOLOGICAL SCIENCES	Neuroscience	10.1038/nature11527	2012-10-14	37	0	185
A map of rice genome variation reveals the origin of cultivated rice	BIOLOGICAL SCIENCES	Genetics, Genomics, Evolution, Plant sciences	10.1038/nature11532	2012-10-03	119	6	185
Commensal microbe-derived butyrate induces the differentiation of colonic regulatory T cells	BIOLOGICAL SCIENCES	Mucosal immunology	10.1038/nature12721	2013-11-13	53	3	185
Intra-unit-cell electronic nematicity of the high-Tc copper-oxide pseudogap states	PHYSICAL SCIENCES	Materials science	10.1038/nature09169	2010-07-01	0	0	184
Reducing excessive GABA-mediated tonic inhibition promotes functional recovery after stroke	BIOLOGICAL SCIENCES	Disease, Neuroscience, Therapeutics, Animal behaviour	10.1038/nature09511	2010-11-03	1	0	184
The sirtuin SIRT6 regulates lifespan in male mice	BIOLOGICAL SCIENCES	Physiology, Health and medicine, Medical research, Molecular biology	10.1038/nature10815	2012-02-22	51	2	184
Designer Dirac fermions and topological phases in molecular graphene	PHYSICAL SCIENCES	Physics, Materials science, Applied physics , Engineering	10.1038/nature10941	2012-03-14	17	3	184
Non-invasive analysis of acquired resistance to cancer therapy by sequencing of plasma DNA	BIOLOGICAL SCIENCES	Genome evolution, Cancer genomics, Translational research, Next-generation sequencing	10.1038/nature12065	2013-04-07	86	3	184
Ice-sheet acceleration driven by melt supply variability	EARTH & ENVIRONMENTAL SCIENCES	Climate science, Geology, Geophysics, Environmental science	10.1038/nature09618	2010-12-08	0	0	183
Dendritic organization of sensory input to cortical neurons in vivo	BIOLOGICAL SCIENCES	Neuroscience, Physiology	10.1038/nature08947	2010-05-0	1	0	182
2[prime]-O methylation of the viral mRNA cap evades host restriction by IFIT family members	BIOLOGICAL SCIENCES	Virology, Cell biology, Immunology, Microbiology	10.1038/nature09489	2010-11-17	0	0	182
DICER1 deficit induces Alu RNA toxicity in age-related macular degeneration	BIOLOGICAL SCIENCES	Disease, Molecular biology	10.1038/nature09830	2011-02-06	0	0	182
Determinants of nucleosome organization in primary human cells	BIOLOGICAL SCIENCES	Cell biology, Genetics and genomics	10.1038/nature10002	2011-05-22	2	1	182
Collective synthesis of natural products by means of organocascade catalysis	CHEMICAL SCIENCES	Chemistry	10.1038/nature10232	2011-07-13	39	0	182
Polar patterns of driven filaments	BIOLOGICAL SCIENCES	Applied physics , Engineering, Biophysics	10.1038/nature09312	2010-09-12	0	0	181
SHARPIN is a component of the NF-[kgr]B-activating linear ubiquitin chain assembly complex	BIOLOGICAL SCIENCES	Cell biology, Biochemistry, Disease, Immunology	10.1038/nature09815	2011-03-30	0	0	181
Observation of the dynamical Casimir effect in a superconducting circuit	PHYSICAL SCIENCES	Physics	10.1038/nature10561	2011-11-16	77	47	181
Aegilops tauschii draft genome sequence reveals a gene repertoire for wheat adaptation	BIOLOGICAL SCIENCES	Plant evolution	10.1038/nature12028	2013-03-24	60	0	181
Vascularized and functional human liver from an iPSC-derived organ bud transplant	BIOLOGICAL SCIENCES	Induced pluripotent stem cells	10.1038/nature12271	2013-07-03	136	36	181
TAp63 suppresses metastasis through coordinate regulation of Dicer and miRNAs	BIOLOGICAL SCIENCES	Cancer, Genetics, Genomics	10.1038/nature09459	2010-10-20	0	0	180
Circadian rhythms persist without transcription in a eukaryote	BIOLOGICAL SCIENCES	Cell biology, Chemical biology, Organismal biology, Molecular biology	10.1038/nature09654	2011-01-26	1	0	180
SCFFBW7 regulates cellular apoptosis by targeting MCL1 for ubiquitylation and destruction	BIOLOGICAL SCIENCES	Cancer, Cell biology, Biochemistry, Molecular biology	10.1038/nature09732	2011-03-02	0	1	180
Post-traumatic stress disorder is associated with PACAP and the PAC1 receptor	BIOLOGICAL SCIENCES	Neuroscience, Psychology, Genetics and genomics, Medical research	10.1038/nature09856	2011-02-23	4	0	180
Aberrant lipid metabolism disrupts calcium homeostasis causing liver endoplasmic reticulum stress in obesity	BIOLOGICAL SCIENCES	Disease, Cell biology, Biochemistry	10.1038/nature09968	2011-05-01	0	0	180
Regulation of circadian behaviour and metabolism by REV-ERB-[agr] and REV-ERB-[bgr]	BIOLOGICAL SCIENCES	Physiology, Molecular biology, Health and medicine, Genetics, Genomics	10.1038/nature11048	2012-03-29	9	1	180
Novel mutations target distinct subgroups of medulloblastoma	BIOLOGICAL SCIENCES	Cancer, Genetics, Genomics, Cell biology	10.1038/nature11213	2012-06-20	30	0	180
Cerebral organoids model human brain development and microcephaly	BIOLOGICAL SCIENCES	Biological models, Neurogenesis, Stem cells, Diseases of the nervous system	10.1038/nature12517	2013-08-28	738	43	180
Members of the H3K4 trimethylation complex regulate lifespan in a germline-dependent manner in C. elegans	BIOLOGICAL SCIENCES	Genetics, Genomics, Organismal biology	10.1038/nature09195	2010-06-16	0	0	179
Nascent transcript sequencing visualizes transcription at nucleotide resolution	BIOLOGICAL SCIENCES	Cell biology, Genetics and genomics, Biophysics	10.1038/nature09652	2011-01-19	2	1	179
Multiple reference genomes and transcriptomes for Arabidopsis thaliana	BIOLOGICAL SCIENCES	Genetics and genomics, Plant sciences	10.1038/nature10414	2011-08-28	54	3	179
An anatomically comprehensive atlas of the adult human brain transcriptome	BIOLOGICAL SCIENCES	Neuroscience, Genetics, Genomics, Databases	10.1038/nature11405	2012-09-19	85	9	179
Structural and molecular interrogation of intact biological systems	BIOLOGICAL SCIENCES	Molecular neuroscience	10.1038/nature12107	2013-04-10	370	36	179
A substantial population of low-mass stars in luminous elliptical galaxies	PHYSICAL SCIENCES	Astronomy , Astrophysics	10.1038/nature09578	2010-12-01	0	1	178
An epigenetic blockade of cognitive functions in the neurodegenerating brain	BIOLOGICAL SCIENCES	Neuroscience, Disease, Molecular biology, Animal behaviour	10.1038/nature10849	2012-02-29	120	1	178
Origin of the human malaria parasite Plasmodium falciparum in gorillas	BIOLOGICAL SCIENCES	Parasitology, Evolution, Molecular biology, Epidemiology	10.1038/nature09442	2010-09-24	4	1	177
X-ray structures of general anaesthetics bound to a pentameric ligand-gated ion channel	BIOLOGICAL SCIENCES	Structural biology, Neuroscience, Biochemistry, Biophysics	10.1038/nature09647	2011-01-19	0	0	177
Systematic variation of the stellar initial mass function in early-type galaxies	PHYSICAL SCIENCES	Astronomy, Astrophysics, Physics	10.1038/nature10972	2012-04-25	16	0	177
Charting a dynamic DNA methylation landscape of the human genome	BIOLOGICAL SCIENCES	Epigenomics, DNA methylation	10.1038/nature12433	2013-08-07	59	1	177
Tumour hypoxia promotes tolerance and angiogenesis via CCL28 and Treg cells	BIOLOGICAL SCIENCES	Cancer, Immunology	10.1038/nature10169	2011-07-13	6	0	176
Reductive carboxylation supports growth in tumour cells with defective mitochondria	BIOLOGICAL SCIENCES	Cancer, Cell biology, Health and medicine	10.1038/nature10642	2011-11-20	6	2	176
Mutations causing syndromic autism define an axis of synaptic pathophysiology	BIOLOGICAL SCIENCES	Neuroscience	10.1038/nature10658	2011-11-23	23	0	176
Structure of the TRPV1 ion channel determined by electron cryo-microscopy	BIOLOGICAL SCIENCES	Cryoelectron microscopy, Transient receptor potential channels	10.1038/nature12822	2013-12-04	53	3	176
Inductive angiocrine signals from sinusoidal endothelium are required for liver regeneration	BIOLOGICAL SCIENCES	Physiology, Cell biology, Genetics, Genomics, Therapeutics	10.1038/nature09493	2010-11-10	0	0	175
Transgenerational epigenetic inheritance of longevity in Caenorhabditis elegans	BIOLOGICAL SCIENCES	Genetics and genomics, Organismal biology	10.1038/nature10572	2011-10-19	68	5	175
Complete subunit architecture of the proteasome regulatory particle	BIOLOGICAL SCIENCES	Structural biology, Biochemistry, Biophysics, Cell biology	10.1038/nature10774	2012-01-11	19	0	175
Apolipoprotein E controls cerebrovascular integrity via cyclophilin A	BIOLOGICAL SCIENCES	Neuroscience	10.1038/nature11087	2012-05-16	9	1	175
Structural basis for 5[prime]-nucleotide base-specific recognition of guide RNA by human AGO2	BIOLOGICAL SCIENCES	Structural biology, Biophysics, Biochemistry, Molecular biology	10.1038/nature09039	2010-05-26	0	0	174
Tumour-infiltrating regulatory T cells stimulate mammary cancer metastasis through RANKL-RANK signalling	BIOLOGICAL SCIENCES	Cancer, Immunology	10.1038/nature09707	2011-02-16	0	1	174
Functional specificity of local synaptic connections in neocortical networks	BIOLOGICAL SCIENCES	Neuroscience	10.1038/nature09880	2011-04-10	4	2	174
Wild-type microglia arrest pathology in a mouse model of Rett syndrome	BIOLOGICAL SCIENCES	Neuroscience, Health and medicine	10.1038/nature10907	2012-03-18	53	4	174
Aerosols implicated as a prime driver of twentieth-century North Atlantic climate variability	EARTH & ENVIRONMENTAL SCIENCES	Climate science, Environmental science, Earth sciences	10.1038/nature10946	2012-04-04	74	0	174
Closing yield gaps through nutrient and water management	EARTH & ENVIRONMENTAL SCIENCES	Environmental science, Earth sciences	10.1038/nature11420	2012-08-29	65	1	174
The Norway spruce genome sequence and conifer genome evolution	BIOLOGICAL SCIENCES	Plant sciences	10.1038/nature12211	2013-05-22	153	16	174
An elementary quantum network of single atoms in optical cavities	PHYSICAL SCIENCES	Physics	10.1038/nature11023	2012-04-11	29	1	173
Antibiotics in early life alter the murine colonic microbiome and adiposity	BIOLOGICAL SCIENCES	Microbiology, Genetics, Genomics	10.1038/nature11400	2012-08-22	146	27	173
Repeated polyploidization of Gossypium genomes and the evolution of spinnable cotton fibres	BIOLOGICAL SCIENCES	Evolutionary biology	10.1038/nature11798	2012-12-19	44	2	173
A genetically humanized mouse model for hepatitis C virus infection	BIOLOGICAL SCIENCES	Virology, Immunology, Microbiology, Disease	10.1038/nature10168	2011-06-08	2	1	172
Alternatively activated macrophages produce catecholamines to sustain adaptive thermogenesis	BIOLOGICAL SCIENCES	Immunology, Physiology	10.1038/nature10653	2011-11-20	23	2	172
Sequencing of neuroblastoma identifies chromothripsis and defects in neuritogenesis genes	BIOLOGICAL SCIENCES	Cancer, Genetics, Genomics	10.1038/nature10910	2012-02-22	36	1	172
Optogenetic stimulation of a hippocampal engram activates fear memory recall	BIOLOGICAL SCIENCES	Neuroscience	10.1038/nature11028	2012-03-22	190	12	172
Revealing the quantum regime in tunnelling plasmonics		Optical materials and structures, Nanoscience and technology, Nanophotonics and plasmonics	10.1038/nature11653	2012-11-07	4	2	172
Holographic three-dimensional telepresence using large-area photorefractive polymer		Materials science	10.1038/nature09521	2010-11-03	2	0	171
Control of TH17 cells occurs in the small intestine	BIOLOGICAL SCIENCES	Immunology, Disease, Therapeutics	10.1038/nature10228	2011-07-17	11	2	171
Type VI secretion delivers bacteriolytic effectors to target cells	BIOLOGICAL SCIENCES	Microbiology, Molecular biology, Biochemistry, Genetics and genomics	10.1038/nature10244	2011-07-20	9	3	171
Atom-by-atom spectroscopy at graphene edge	PHYSICAL SCIENCES	Physics, Materials science	10.1038/nature09664	2010-12-15	0	0	170
Comparative and demographic analysis of orang-utan genomes	BIOLOGICAL SCIENCES	Genetics and genomics, Evolution, Organismal biology	10.1038/nature09687	2011-01-26	4	4	170
Excitatory transmission from the amygdala to nucleus accumbens facilitates reward seeking	BIOLOGICAL SCIENCES	Neuroscience, Psychology, Physiology, Animal behaviour	10.1038/nature10194	2011-06-29	17	1	170
Differential oestrogen receptor binding is associated with clinical outcome in breast cancer	BIOLOGICAL SCIENCES	Cancer, Disease, Genetics, Genomics	10.1038/nature10730	2012-01-04	24	0	170
Insights into hominid evolution from the gorilla genome sequence	BIOLOGICAL SCIENCES	Genetics, Palaeontology, Evolution, Genomics	10.1038/nature10842	2012-03-07	139	10	170
An ultra-lightweight design for imperceptible plastic electronics	PHYSICAL SCIENCES	Electronic devices	10.1038/nature12314	2013-07-24	68	14	170
Obesity-induced gut microbial metabolite promotes liver cancer through senescence secretome	BIOLOGICAL SCIENCES	Cancer models	10.1038/nature12347	2013-06-26	112	16	170
Global metabolic impacts of recent climate warming	BIOLOGICAL SCIENCES	Climate science, Organismal biology, Physiology	10.1038/nature09407	2010-10-06	0	0	169
Intravenous delivery of a multi-mechanistic cancer-targeted oncolytic poxvirus in humans	BIOLOGICAL SCIENCES	Cancer, Biotechnology, Medical research, Therapeutics	10.1038/nature10358	2011-08-31	57	6	169
Neuron-type-specific signals for reward and punishment in the ventral tegmental area	BIOLOGICAL SCIENCES	Neuroscience, Animal behaviour	10.1038/nature10754	2012-01-18	24	1	169
Cloning of Dirac fermions in graphene superlattices	PHYSICAL SCIENCES	Electronic properties and materials, Electronic properties and devices, Quantum Hall	10.1038/nature12187	2013-05-15	14	0	169
Functional complementation between FADD and RIP1 in embryos and lymphocytes	BIOLOGICAL SCIENCES	Immunology	10.1038/nature09878	2011-03-02	0	1	168
Royalactin induces queen differentiation in honeybees	BIOLOGICAL SCIENCES	Developmental biology, Genetics, Genomics, Molecular biology	10.1038/nature10093	2011-04-24	19	1	168
Commensal microbiota and myelin autoantigen cooperate to trigger autoimmune demyelination	BIOLOGICAL SCIENCES	Immunology, Medical research, Neuroscience, Microbiology	10.1038/nature10554	2011-10-26	25	4	168
IFITM3 restricts the morbidity and mortality associated with influenza	BIOLOGICAL SCIENCES	Virology, Immunology, Health and medicine, Disease	10.1038/nature10921	2012-03-25	46	1	168
Dipeptidyl peptidase 4 is a functional receptor for the emerging human coronavirus-EMC	BIOLOGICAL SCIENCES	Viral pathogenesis	10.1038/nature12005	2013-03-13	43	2	168
Co-evolution of a broadly neutralizing HIV-1 antibody and founder virus	BIOLOGICAL SCIENCES	Antibodies, HIV infections	10.1038/nature12053	2013-04-03	81	14	168
Cis-interactions between Notch and Delta generate mutually exclusive signalling states	BIOLOGICAL SCIENCES	Developmental biology, Cell biology, Molecular biology, Biophysics	10.1038/nature08959	2010-04-25	0	0	167
Ribosome dynamics and tRNA movement by time-resolved electron cryomicroscopy	BIOLOGICAL SCIENCES	Structural biology, Biochemistry, Biophysics	10.1038/nature09206	2010-07-01	0	0	167
Generation of three-qubit entangled states using superconducting phase qubits	PHYSICAL SCIENCES	Applied physics , Engineering	10.1038/nature09418	2010-09-29	0	0	167
Bottom-up effects of plant diversity on multitrophic interactions in a biodiversity experiment	BIOLOGICAL SCIENCES	Ecology	10.1038/nature09492	2010-10-27	3	0	167
Unprecedented Arctic ozone loss in 2011	EARTH & ENVIRONMENTAL SCIENCES	Climate science, Environmental science, Earth sciences	10.1038/nature10556	2011-10-02	76	5	167
Revealing structure and assembly cues for Arabidopsis root-inhabiting bacterial microbiota	BIOLOGICAL SCIENCES	Plant sciences, Genetics, Genomics, Microbiology, Molecular biology	10.1038/nature11336	2012-08-01	16	0	167
Colloids with valence and specific directional bonding	CHEMICAL SCIENCES	Materials science, Physics, Chemistry	10.1038/nature11564	2012-10-31	11	0	167
Little change in global drought over the past 60 years	EARTH & ENVIRONMENTAL SCIENCES	Climate science, Environmental science, Earth sciences	10.1038/nature11575	2012-11-14	104	10	167
Global and local fMRI signals driven by neurons defined optogenetically by type and wiring		Neuroscience, Physiology	10.1038/nature09108	2010-05-16	10	0	166
Striatal microRNA controls cocaine intake through CREB signalling	BIOLOGICAL SCIENCES	Neuroscience, Animal behaviour, Molecular biology, Psychology	10.1038/nature09202	2010-07-11	0	1	166
Recapitulation of premature ageing with iPSCs from Hutchinson-Gilford progeria syndrome	BIOLOGICAL SCIENCES	Stem cells	10.1038/nature09879	2011-02-23	10	1	166
Mapping intact protein isoforms in discovery mode using top-down proteomics	BIOLOGICAL SCIENCES	Technology, Cell biology, Chemical biology, Biochemistry	10.1038/nature10575	2011-10-30	18	2	166
Cancer exome analysis reveals a T-cell-dependent mechanism of cancer immunoediting	BIOLOGICAL SCIENCES	Cancer, Immunology, Genetics, Genomics	10.1038/nature10755	2012-02-08	29	1	166
Global warming preceded by increasing carbon dioxide concentrations during the last deglaciation	EARTH & ENVIRONMENTAL SCIENCES	Climate science, Earth sciences	10.1038/nature10915	2012-04-04	120	7	166
SMAD4-dependent barrier constrains prostate cancer growth and metastatic progression	BIOLOGICAL SCIENCES	Cancer, Medical research	10.1038/nature09677	2011-02-02	0	0	165
Habenular [agr]5 nicotinic receptor subunit signalling controls nicotine intake	BIOLOGICAL SCIENCES	Neuroscience, Genetics and genomics, Molecular biology, Disease	10.1038/nature09797	2011-01-30	0	0	165
The genome of Tetranychus urticae reveals herbivorous pest adaptations	BIOLOGICAL SCIENCES	Genetics and genomics	10.1038/nature10640	2011-11-23	27	6	165
Light-cone-like spreading of correlations in a quantum many-body system	PHYSICAL SCIENCES	Physics	10.1038/nature10748	2012-01-25	11	2	165
Structural mechanism of C-type inactivation in K+ channels	BIOLOGICAL SCIENCES	Structural biology, Neuroscience, Biophysics, Physiology	10.1038/nature09153	2010-07-11	0	0	164
Notch and EGFR pathway interaction regulates neural stem cell number and self-renewal	BIOLOGICAL SCIENCES	Neuroscience, Developmental biology, Cancer	10.1038/nature09347	2010-09-19	0	0	164
Broadband waveguide quantum memory for entangled photons	PHYSICAL SCIENCES	Physics	10.1038/nature09719	2011-01-12	1	0	164
Myocardial infarction accelerates atherosclerosis	BIOLOGICAL SCIENCES	Medical research, Stem cells, Immunology, Disease	10.1038/nature11260	2012-06-27	31	1	164
Novel role of PKR in inflammasome activation and HMGB1 release	BIOLOGICAL SCIENCES	Immunology	10.1038/nature11290	2012-07-08	4	0	164
Quantum nonlinear optics with single photons enabled by strongly interacting atoms	PHYSICAL SCIENCES	Physics	10.1038/nature11361	2012-07-25	5	0	164
Production and application of electron vortex beams	PHYSICAL SCIENCES	Materials science, Applied physics , Engineering	10.1038/nature09366	2010-09-19	0	1	163
Adenoma-linked barrier defects and microbial products drive IL-23/IL-17-mediated tumour growth	BIOLOGICAL SCIENCES	Cancer, Immunology, Medical research	10.1038/nature11465	2012-11-07	8	0	163
Hofstadter/&#x27;s butterfly and the fractal quantum Hall effect in moire superlattices	PHYSICAL SCIENCES	Quantum Hall, Electronic properties and materials, Electronic properties and devices	10.1038/nature12186	2013-05-15	33	4	163
Transcriptome and genome sequencing uncovers functional variation in humans	BIOLOGICAL SCIENCES	Transcriptomics, Functional genomics, Sequencing, Population genetics	10.1038/nature12531	2013-09-15	179	7	163
Aneuploidy confers quantitative proteome changes and phenotypic variation in budding yeast	BIOLOGICAL SCIENCES	Genetics, Genomics, Evolution, Cell biology	10.1038/nature09529	2010-10-20	1	0	162
S-glutathionylation uncouples eNOS and regulates its cellular and vascular function	BIOLOGICAL SCIENCES	Biochemistry, Cell biology, Physiology	10.1038/nature09599	2010-12-22	2	0	162
Temporal dynamics and genetic control of transcription in the human prefrontal cortex	BIOLOGICAL SCIENCES	Genetics and genomics, Neuroscience, Developmental biology	10.1038/nature10524	2011-10-26	15	2	162
Chromatin-modifying enzymes as modulators of reprogramming	BIOLOGICAL SCIENCES	Stem cells	10.1038/nature10953	2012-03-04	78	3	162
NLRP3 is activated in Alzheimer/&#x27;s disease and contributes to pathology in APP/PS1 mice	BIOLOGICAL SCIENCES	Alzheimer&#x27;s disease, NOD-like receptors	10.1038/nature11729	2012-12-19	38	4	162
A molecular marker of artemisinin-resistant Plasmodium falciparum malaria		Malaria	10.1038/nature12876	2013-12-18	17	3	162
Quiescent haematopoietic stem cells are activated by IFN-[ggr] in response to chronic infection	BIOLOGICAL SCIENCES	Stem cells, Immunology	10.1038/nature09135	2010-06-13	0	0	161
MMSET regulates histone H4K20 methylation and 53BP1 accumulation at DNA damage sites	BIOLOGICAL SCIENCES	Cell biology, Cancer	10.1038/nature09658	2011-02-02	1	0	161
Activation of the innate immune receptor Dectin-1 upon formation of a /`phagocytic synapse/&#x27;	BIOLOGICAL SCIENCES	Immunology, Cell biology	10.1038/nature10071	2011-04-27	1	0	161
AMPK regulates NADPH homeostasis to promote tumour cell survival during energy stress	BIOLOGICAL SCIENCES	Cancer, Cell biology	10.1038/nature11066	2012-05-09	8	2	161
Mutations in prion-like domains in hnRNPA2B1 and hnRNPA1 cause multisystem proteinopathy and ALS	BIOLOGICAL SCIENCES	Mechanisms of disease	10.1038/nature11922	2013-03-03	29	6	161
CXCL12 in early mesenchymal progenitors is required for haematopoietic stem-cell maintenance		Stem-cell niche	10.1038/nature11926	2013-02-24	5	4	161
De novo mutations in epileptic encephalopathies	BIOLOGICAL SCIENCES	Neurodevelopmental disorders	10.1038/nature12439	2013-08-11	45	4	161
Pathogenic LRRK2 negatively regulates microRNA-mediated translational repression	BIOLOGICAL SCIENCES	Neuroscience, Molecular biology, Genetics, Genomics	10.1038/nature09191	2010-08-01	0	0	160
none	BIOLOGICAL SCIENCES	Immunology, Molecular biology, Virology	10.1038/nature09385	2010-10-03	0	0	160
Ultrathin compound semiconductor on insulator layers for high-performance nanoscale transistors	PHYSICAL SCIENCES	Materials science, Applied physics , Engineering	10.1038/nature09541	2010-11-10	0	0	160
Lkb1 regulates cell cycle and energy metabolism in haematopoietic stem cells	BIOLOGICAL SCIENCES	Stem cells, Cancer, Cell biology, Genetics, Genomics	10.1038/nature09571	2010-12-01	0	0	160
Practical and innate carbon-hydrogen functionalization of heterocycles	PHYSICAL SCIENCES	Catalysis, Organic chemistry, Synthesis	10.1038/nature11680	2012-11-28	24	1	160
Sodium chloride drives autoimmune disease by the induction of pathogenic TH17 cells	BIOLOGICAL SCIENCES	Autoimmunity	10.1038/nature11868	2013-03-06	176	62	160
Metabolite-enabled eradication of bacterial persisters by aminoglycosides	BIOLOGICAL SCIENCES	Molecular biology, Microbiology	10.1038/nature10069	2011-05-11	3	1	159
Using the Acropora digitifera genome to understand coral responses to environmental change	BIOLOGICAL SCIENCES	Genetics and genomics, Environmental science, Evolution, Ecology	10.1038/nature10249	2011-07-24	44	1	159
FADD prevents RIP3-mediated epithelial cell necrosis and chronic intestinal inflammation	BIOLOGICAL SCIENCES	Immunology	10.1038/nature10273	2011-07-31	10	0	159
Peroxiredoxins are conserved markers of circadian rhythms	BIOLOGICAL SCIENCES	Evolution, Biochemistry, Cell biology, Microbiology	10.1038/nature11088	2012-05-16	37	2	159
Gut metagenome in European women with normal, impaired and diabetic glucose control	BIOLOGICAL SCIENCES	Microbiology, Physiology	10.1038/nature12198	2013-05-29	111	11	159
Following a chemical reaction using high-harmonic interferometry	PHYSICAL SCIENCES	Applied physics , Engineering	10.1038/nature09185	2010-08-01	0	0	158
Coupled dynamics of body mass and population growth in response to environmental change	BIOLOGICAL SCIENCES	Zoology, Evolution	10.1038/nature09210	2010-07-25	1	1	158
Caspase signalling controls microglia activation and neurotoxicity	BIOLOGICAL SCIENCES	Neuroscience	10.1038/nature09788	2011-03-09	2	1	158
Latent TGF-[bgr] structure and activation	BIOLOGICAL SCIENCES	Structural biology	10.1038/nature10152	2011-06-15	3	0	158
Antibody-based protection against HIV infection by vectored immunoprophylaxis	BIOLOGICAL SCIENCES	Health and medicine, Immunology, Virology	10.1038/nature10660	2011-11-30	54	7	158
RANK ligand mediates progestin-induced mammary epithelial proliferation and carcinogenesis	BIOLOGICAL SCIENCES	Cancer, Developmental biology, Molecular biology	10.1038/nature09495	2010-09-29	0	0	157
Reduction of disulphide bonds unmasks potent antimicrobial activity of human [bgr]-defensin 1	BIOLOGICAL SCIENCES	Biochemistry, Disease, Immunology, Microbiology	10.1038/nature09674	2011-01-19	0	0	157
The banana (Musa acuminata) genome and the evolution of monocotyledonous plants	BIOLOGICAL SCIENCES	Plant sciences, Genomics, Evolution, Genetics	10.1038/nature11241	2012-07-11	484	26	157
Recurrent R-spondin fusions in colon cancer	BIOLOGICAL SCIENCES	Genomics, Cancer, Drug discovery, Genetics	10.1038/nature11282	2012-08-15	22	2	157
Subgroup-specific structural variation across 1,000 medulloblastoma genomes	BIOLOGICAL SCIENCES	Cancer, Genetics, Genomics, Cell biology	10.1038/nature11327	2012-07-25	24	1	157
Oxidative stress induces angiogenesis by activating TLR2 with novel endogenous ligands	BIOLOGICAL SCIENCES	Immunology, Biochemistry, Physiology, Cell biology	10.1038/nature09421	2010-10-03	1	0	156
Quantum storage of photonic entanglement in a crystal	PHYSICAL SCIENCES	Physics, Information technology	10.1038/nature09662	2011-01-12	0	1	156
Alfvenic waves with sufficient energy to power the quiet solar corona and fast solar wind	PHYSICAL SCIENCES	Astronomy , Astrophysics, Physics	10.1038/nature10235	2011-07-27	3	1	156
Peripheral SMN restoration is essential for long-term rescue of a severe spinal muscular atrophy mouse model	BIOLOGICAL SCIENCES	Disease, Medical research, Drug discovery, Therapeutics	10.1038/nature10485	2011-10-05	4	0	156
Haematopoietic stem cells and early lymphoid progenitors occupy distinct bone marrow niches		Stem-cell niche	10.1038/nature11885	2013-02-24	21	4	156
Draft genome of the wheat A-genome progenitor Triticum urartu	BIOLOGICAL SCIENCES	Genome, Plant evolution	10.1038/nature11997	2013-03-24	104	1	156
Chemical mapping of a single molecule by plasmon-enhanced Raman scattering		Nanophotonics and plasmonics	10.1038/nature12151	2013-06-05	36	8	156
Transient ferromagnetic-like state mediating ultrafast reversal of antiferromagnetically coupled spins	PHYSICAL SCIENCES	Physics	10.1038/nature09901	2011-03-30	1	0	155
Transformation by the (R)-enantiomer of 2-hydroxyglutarate linked to EGLN activation	BIOLOGICAL SCIENCES	Cancer, Biochemistry, Molecular biology, Cell biology	10.1038/nature10898	2012-02-15	5	1	155
A physical, genetic and functional sequence assembly of the barley genome	BIOLOGICAL SCIENCES	Genomics, Plant sciences, Genetics	10.1038/nature11543	2012-10-17	137	1	155
Rapid regulation of depression-related behaviours by control of midbrain dopamine neurons	BIOLOGICAL SCIENCES	Limbic system	10.1038/nature11713	2012-12-12	106	0	155
Genome-wide association study in alopecia areata implicates both innate and adaptive immunity	BIOLOGICAL SCIENCES	Genetics, Genomics, Epidemiology	10.1038/nature09114	2010-07-04	1	0	154
Adherens junction protein nectin-4 is the epithelial receptor for measles virus	BIOLOGICAL SCIENCES	Virology, Cell biology, Disease, Microbiology	10.1038/nature10639	2011-11-02	8	0	154
Supernova SN 2011fe from an exploding carbon-oxygen white dwarf star	PHYSICAL SCIENCES	Astronomy, Astrophysics, Physics	10.1038/nature10644	2011-12-14	7	2	154
A microRNA regulon that mediates endothelial recruitment and metastasis by cancer cells	BIOLOGICAL SCIENCES	Cancer, Disease, Molecular biology, Medical research	10.1038/nature10661	2011-12-14	15	0	154
Terahertz-field-induced insulator-to-metal transition in vanadium dioxide metamaterial	PHYSICAL SCIENCES	Physics, Applied physics , Engineering, Materials science	10.1038/nature11231	2012-07-11	4	2	154
Flexible metal-oxide devices made by room-temperature photochemical activation of sol-gel films	PHYSICAL SCIENCES	Materials science, Technology	10.1038/nature11434	2012-09-05	3	0	154
Landscape of the PARKIN-dependent ubiquitylome in response to mitochondrial depolarization	BIOLOGICAL SCIENCES	Ubiquitylation	10.1038/nature12043	2013-03-17	4	1	154
Comprehensive molecular characterization of urothelial bladder carcinoma	BIOLOGICAL SCIENCES	Cancer genomics, Data integration, Drug discovery, Biomarkers	10.1038/nature12965	2014-01-29	126	9	154
Biological insights from 108 schizophrenia-associated genetic loci	BIOLOGICAL SCIENCES	Genome-wide association studies	10.1038/nature13595	2014-07-22	360	29	154
Phenotypic robustness conferred by apparently redundant transcriptional enhancers	BIOLOGICAL SCIENCES	Genetics, Genomics, Evolution, Developmental biology, Molecular biology	10.1038/nature09158	2010-05-30	0	0	153
Acoelomorph flatworms are deuterostomes related to Xenoturbella	BIOLOGICAL SCIENCES	Evolution, Zoology	10.1038/nature09676	2011-02-09	0	0	153
Topology of the human and mouse m6A RNA methylomes revealed by m6A-seq	BIOLOGICAL SCIENCES	Genetics, Molecular biology, Genomics	10.1038/nature11112	2012-04-29	17	1	153
A III-V nanowire channel on silicon for high-performance vertical transistors	PHYSICAL SCIENCES	Applied physics , Engineering, Materials science, Technology	10.1038/nature11293	2012-08-01	3	0	153
Burkitt lymphoma pathogenesis and therapeutic targets from structural and functional genomics	BIOLOGICAL SCIENCES	Cancer, Genetics, Genomics, Immunology, Medical research	10.1038/nature11378	2012-08-12	17	0	153
A candidate redshift z[thinsp][ap][thinsp]10 galaxy and rapid changes in that population at an age of 500[thinsp]Myr	PHYSICAL SCIENCES	Astronomy , Astrophysics	10.1038/nature09717	2011-01-26	0	0	152
CREBBP mutations in relapsed acute lymphoblastic leukaemia	BIOLOGICAL SCIENCES	Cell biology, Immunology	10.1038/nature09727	2011-03-09	0	0	152
Biodiversity improves water quality through niche partitioning	EARTH & ENVIRONMENTAL SCIENCES	Ecology, Earth science, Environmental science	10.1038/nature09904	2011-04-06	6	2	152
Attosecond control of electrons emitted from a nanoscale metal tip	PHYSICAL SCIENCES	Physics	10.1038/nature10196	2011-07-06	1	1	152
Goblet cells deliver luminal antigen to CD103+ dendritic cells in the small intestine	BIOLOGICAL SCIENCES	Immunology, Medical research	10.1038/nature10863	2012-03-14	11	0	152
Complex shapes self-assembled from single-stranded DNA tiles	CHEMICAL SCIENCES	Chemistry	10.1038/nature11075	2012-05-30	32	0	152
Electronic read-out of a single nuclear spin using a molecular spin transistor	CHEMICAL SCIENCES	Physics, Chemistry, Materials science	10.1038/nature11341	2012-08-15	5	0	152
Recent global-warming hiatus tied to equatorial Pacific surface cooling	EARTH & ENVIRONMENTAL SCIENCES	Attribution, Physical oceanography, Atmospheric science	10.1038/nature12534	2013-08-28	158	28	152
Activity-dependent relocation of the axon initial segment fine-tunes neuronal excitability	BIOLOGICAL SCIENCES	Neuroscience, Medical research, Cell biology, Biophysics	10.1038/nature09160	2010-06-13	2	0	151
Fine-scale recombination rate differences between sexes, populations and individuals	BIOLOGICAL SCIENCES	Genetics and genomics, Evolution	10.1038/nature09525	2010-10-27	0	0	151
Functional identification of an aggression locus in the mouse hypothalamus	BIOLOGICAL SCIENCES	Neuroscience, Animal behaviour	10.1038/nature09736	2011-02-09	6	0	151
Antidiabetic actions of a non-agonist PPAR[ggr] ligand blocking Cdk5-mediated phosphorylation	BIOLOGICAL SCIENCES	Medical research, Drug discovery, Chemical biology, Cell biology	10.1038/nature10383	2011-09-04	7	1	151
The genome of the green anole lizard and a comparative analysis with birds and mammals	BIOLOGICAL SCIENCES	Genetics and genomics	10.1038/nature10390	2011-08-31	17	0	151
A disinhibitory microcircuit for associative fear learning in the auditory cortex	BIOLOGICAL SCIENCES	Neuroscience, Animal behaviour, Physiology	10.1038/nature10674	2011-12-07	23	1	151
Activating RNAs associate with Mediator to enhance chromatin architecture and transcription	BIOLOGICAL SCIENCES	Long non-coding RNAs	10.1038/nature11884	2013-02-17	24	2	151
Staphylococcus epidermidis Esp inhibits Staphylococcus aureus biofilm formation and nasal colonization	BIOLOGICAL SCIENCES	Epidemiology, Medical research, Environmental science, Drug discovery	10.1038/nature09074	2010-05-23	0	0	150
Direct visualization of secondary structures of F-actin by electron cryomicroscopy	BIOLOGICAL SCIENCES	Biophysics, Structural biology, Cell biology	10.1038/nature09372	2010-09-15	0	0	150
U1 snRNP protects pre-mRNAs from premature cleavage and polyadenylation	BIOLOGICAL SCIENCES	Molecular biology, Biochemistry, Cell biology	10.1038/nature09479	2010-09-29	0	0	150
Duplications of the neuropeptide receptor gene VIPR2 confer significant risk for schizophrenia	BIOLOGICAL SCIENCES	Genetics and genomics, Disease, Psychology	10.1038/nature09884	2011-02-23	1	0	150
Engineered reversal of the [bgr]-oxidation cycle for the synthesis of fuels and chemicals	BIOLOGICAL SCIENCES	Biotechnology, Microbiology, Applied physics and engineering	10.1038/nature10333	2011-08-10	11	0	150
Spontaneous epigenetic variation in the Arabidopsis thaliana methylome	BIOLOGICAL SCIENCES	Evolution, Genomics, Plant sciences, Genetics	10.1038/nature10555	2011-09-20	40	5	150
Ecology drives a global network of gene exchange connecting the human microbiome	BIOLOGICAL SCIENCES	Microbiology, Evolution, Genetics, Genomics, Medical research	10.1038/nature10571	2011-10-30	65	1	150
Activation of remote meta-C-H bonds assisted by an end-on template	BIOLOGICAL SCIENCES	Chemistry, Drug discovery	10.1038/nature11158	2012-06-27	6	0	150
Functional screening identifies miRNAs inducing cardiac regeneration	BIOLOGICAL SCIENCES	miRNAs, Cardiovascular diseases, Gene therapy, Regeneration	10.1038/nature11739	2012-12-05	67	7	150
CD95 promotes tumour growth	BIOLOGICAL SCIENCES	Cancer	10.1038/nature09075	2010-05-30	0	0	149
Genome-wide analysis of a long-term evolution experiment with Drosophila	BIOLOGICAL SCIENCES	Evolution, Genetics, Genomics	10.1038/nature09352	2010-09-15	7	4	149
The Lkb1 metabolic sensor maintains haematopoietic stem cell survival	BIOLOGICAL SCIENCES	Stem cells, Cancer, Cell biology, Developmental biology	10.1038/nature09572	2010-12-01	0	0	149
Lkb1 regulates quiescence and metabolic homeostasis of haematopoietic stem cells	BIOLOGICAL SCIENCES	Stem cells, Genetics, Genomics, Molecular biology	10.1038/nature09595	2010-12-01	0	0	149
The anti-Shine-Dalgarno sequence drives translational pausing and codon choice in bacteria	BIOLOGICAL SCIENCES	Molecular biology, Genetics, Genomics, Microbiology, Biochemistry	10.1038/nature10965	2012-03-28	39	0	149
PPAR-[ggr] is a major driver of the accumulation and phenotype of adipose tissue Treg cells	BIOLOGICAL SCIENCES	Immunology	10.1038/nature11132	2012-05-16	7	1	149
NPR3 and NPR4 are receptors for the immune signal salicylic acid in plants	BIOLOGICAL SCIENCES	Plant sciences, Molecular biology, Genetics, Genomics, Biochemistry	10.1038/nature11162	2012-05-16	39	2	149
Spatial organization of the flow of genetic information in bacteria	BIOLOGICAL SCIENCES	Cell biology, Developmental biology	10.1038/nature09152	2010-06-20	0	0	148
Catalytic Z-selective olefin cross-metathesis for natural product synthesis	CHEMICAL SCIENCES	Chemistry	10.1038/nature09957	2011-03-23	1	0	148
Structural basis of PIP2 activation of the classical inward rectifier K+ channel Kir2.2	BIOLOGICAL SCIENCES	Neuroscience, Structural biology, Biophysics, Physiology	10.1038/nature10370	2011-08-28	6	1	148
DNase[thinsp]I sensitivity QTLs are a major determinant of human expression variation	BIOLOGICAL SCIENCES	Genetics, Genomics, Molecular biology	10.1038/nature10808	2012-02-05	21	0	148
Cell-type-specific replication initiation programs set fragility of the FRA3B fragile site	BIOLOGICAL SCIENCES	Cancer, Molecular biology, Genetics and genomics	10.1038/nature09745	2011-01-23	0	0	147
Evidence for several waves of global transmission in the seventh cholera pandemic	BIOLOGICAL SCIENCES	Disease, Evolution, Genetics and genomics	10.1038/nature10392	2011-08-24	15	0	147
Complement factor H binds malondialdehyde epitopes and protects from oxidative stress	BIOLOGICAL SCIENCES	Immunology, Health and medicine, Biochemistry	10.1038/nature10449	2011-10-05	5	2	147
Engineered two-dimensional Ising interactions in a trapped-ion quantum simulator with hundreds of spins	PHYSICAL SCIENCES	Physics, Materials science, Computing science	10.1038/nature10981	2012-04-25	23	1	147
Functional roles of enhancer RNAs for oestrogen-dependent transcriptional activation	BIOLOGICAL SCIENCES	Small RNAs	10.1038/nature12210	2013-06-02	21	1	147
Control of cortical GABA circuitry development by Nrg1 and ErbB4 signalling	BIOLOGICAL SCIENCES	Neuroscience, Physiology, Developmental biology	10.1038/nature08928	2010-04-14	0	0	146
Designed biomaterials to mimic the mechanical properties of muscles	PHYSICAL SCIENCES	Materials science, Biophysics	10.1038/nature09024	2010-05-09	0	0	146
The CatSper channel mediates progesterone-induced Ca2+ influx in human sperm	BIOLOGICAL SCIENCES	Physiology, Biophysics, Cell biology, Developmental biology	10.1038/nature09769	2011-03-16	0	0	146
DMRT1 prevents female reprogramming in the postnatal mammalian testis	BIOLOGICAL SCIENCES	Developmental biology, Stem cells, Genetics and genomics, Evolution	10.1038/nature10239	2011-07-20	13	3	146
Skin infection generates non-migratory memory CD8+ TRM cells providing global skin immunity	BIOLOGICAL SCIENCES	Immunology, Health and medicine	10.1038/nature10851	2012-02-29	27	0	146
Experimental verification of Landauer/&#x27;s principle linking information and thermodynamics	PHYSICAL SCIENCES	Physics	10.1038/nature10872	2012-03-07	45	3	146
Warming experiments underpredict plant phenological responses to climate change	BIOLOGICAL SCIENCES	Ecology, Climate science	10.1038/nature11014	2012-05-02	57	1	146
Robust warming of the global upper ocean		Climate science, Earth sciences	10.1038/nature09043	2010-05-23	6	1	145
GaAs photovoltaics and optoelectronics using releasable multilayer epitaxial assemblies	PHYSICAL SCIENCES	Materials science, Engineering, Applied physics	10.1038/nature09054	2010-05-23	1	0	145
Planar polarized actomyosin contractile flows control epithelial junction remodelling	BIOLOGICAL SCIENCES	Cell biology, Developmental biology	10.1038/nature09566	2010-11-10	0	0	145
Co-adjuvant effects of retinoic acid and IL-15 induce inflammatory immunity to dietary antigens	BIOLOGICAL SCIENCES	Immunology, Medical research, Disease	10.1038/nature09849	2011-02-09	5	2	145
A novel tumour-suppressor function for the Notch pathway in myeloid leukaemia	BIOLOGICAL SCIENCES	Stem cells, Immunology, Cancer, Developmental biology	10.1038/nature09999	2011-05-11	0	2	145
none	EARTH & ENVIRONMENTAL SCIENCES	Astronomy , Astrophysics, Planetary sciences, Physics	10.1038/nature10092	2011-05-18	6	1	145
Structure of the agonist-bound neurotensin receptor	BIOLOGICAL SCIENCES	Structural biology, Biochemistry, Neuroscience	10.1038/nature11558	2012-10-10	10	0	145
Cell-to-cell spread of HIV permits ongoing replication despite antiretroviral therapy	BIOLOGICAL SCIENCES	Virology, Computing science, Cell biology	10.1038/nature10347	2011-08-17	10	1	144
Realization of three-qubit quantum error correction with superconducting circuits		Applied physics , Engineering, Physics, Computing science, Information technology	10.1038/nature10786	2012-02-01	10	1	144
Dysfunction of lipid sensor GPR120 leads to obesity in both mouse and human	BIOLOGICAL SCIENCES	Genetics, Genomics, Physiology	10.1038/nature10798	2012-02-19	89	6	144
Optical control of mammalian endogenous transcription and epigenetic states	BIOLOGICAL SCIENCES	Biotechnology, Genetics of the nervous system	10.1038/nature12466	2013-08-23	118	4	144
Chromatin regulation by Brg1 underlies heart muscle development and disease	BIOLOGICAL SCIENCES	Developmental biology, Molecular biology, Physiology	10.1038/nature09130	2010-07-04	0	0	143
Three-dimensional atomic imaging of crystalline nanoparticles		Materials science, Applied physics and engineering	10.1038/nature09741	2011-02-02	1	0	143
In vivo genome editing restores haemostasis in a mouse model of haemophilia	BIOLOGICAL SCIENCES	Therapeutics, Medical research	10.1038/nature10177	2011-06-26	28	0	143
Diffraction-unlimited all-optical imaging and writing with a photochromic GFP	BIOLOGICAL SCIENCES	Applied physics and engineering, Biophysics, Biotechnology	10.1038/nature10497	2011-09-11	14	0	143
Species-specific responses of Late Quaternary megafauna to climate and humans	BIOLOGICAL SCIENCES	Evolution, Ecology	10.1038/nature10574	2011-11-02	46	0	143
Structural transformation in supercooled water controls the crystallization rate of ice	CHEMICAL SCIENCES	Physics, Chemistry, Materials science, Climate science	10.1038/nature10586	2011-11-23	28	2	143
Galectin 8 targets damaged vesicles for autophagy to defend cells against bacterial invasion	BIOLOGICAL SCIENCES	Cell biology, Microbiology, Immunology	10.1038/nature10744	2012-01-15	13	0	143
Validation of ITD mutations in FLT3 as a therapeutic target in human acute myeloid leukaemia		Cancer, Therapeutics, Health and medicine, Structural biology	10.1038/nature11016	2012-04-15	16	0	143
Graphene and boron nitride lateral heterostructures for atomically thin circuitry	PHYSICAL SCIENCES	Materials science	10.1038/nature11408	2012-08-29	6	0	143
Maternal mRNA deadenylation and decay by the piRNA pathway in the early Drosophila embryo	BIOLOGICAL SCIENCES	Developmental biology, Cell biology	10.1038/nature09465	2010-10-17	0	0	142
Reversing EphB2 depletion rescues cognitive functions in Alzheimer model	BIOLOGICAL SCIENCES	Neuroscience, Animal behaviour, Cell biology, Disease	10.1038/nature09635	2010-11-28	0	0	142
Digoxin and its derivatives suppress TH17 cell differentiation by antagonizing ROR[ggr]t activity	BIOLOGICAL SCIENCES	Immunology, Drug discovery, Medical research, Disease	10.1038/nature09978	2011-03-27	1	0	142
A novel sensor to map auxin response and distribution at high spatio-temporal resolution	BIOLOGICAL SCIENCES	Plant sciences, Developmental biology, Cell biology	10.1038/nature10791	2012-01-15	24	2	142
Human ES-cell-derived cardiomyocytes electrically couple and suppress arrhythmias in injured hearts	BIOLOGICAL SCIENCES	Stem cells, Physiology, Medical research, Health and medicine	10.1038/nature11317	2012-08-05	76	2	142
Negligible immunogenicity of terminally differentiated cells derived from induced pluripotent or embryonic stem cells	BIOLOGICAL SCIENCES	Induced pluripotent stem cells	10.1038/nature11807	2013-01-09	60	3	142
An entangled-light-emitting diode	PHYSICAL SCIENCES	Applied physics , Engineering	10.1038/nature09078	2010-06-06	3	0	141
DNA end resection by Dna2-Sgs1-RPA and its stimulation by Top3-Rmi1 and Mre11-Rad50-Xrs2	BIOLOGICAL SCIENCES	Biochemistry, Molecular biology	10.1038/nature09355	2010-09-12	0	0	141
Structures of the RNA-guided surveillance complex from a bacterial immune system	BIOLOGICAL SCIENCES	Biochemistry, Microbiology, Biophysics, Structural biology	10.1038/nature10402	2011-09-21	8	1	141
Microbial metalloproteomes are largely uncharacterized	BIOLOGICAL SCIENCES	Chemical biology, Biochemistry	10.1038/nature09265	2010-07-18	1	0	140
MEC-17 is an [agr]-tubulin acetyltransferase	BIOLOGICAL SCIENCES	Cell biology, Neuroscience	10.1038/nature09324	2010-09-12	0	0	140
Bose-Einstein condensation of photons in an optical microcavity	PHYSICAL SCIENCES	Physics, Applied physics , Engineering	10.1038/nature09567	2010-11-24	7	0	140
Suppression of TH17 differentiation and autoimmunity by a synthetic ROR ligand	BIOLOGICAL SCIENCES	Medical research, Immunology, Drug discovery, Disease	10.1038/nature10075	2011-04-17	0	0	140
Small molecule inhibitors reveal Niemann-Pick C1 is essential for Ebola virus infection	BIOLOGICAL SCIENCES	Virology, Health and medicine, Chemical biology	10.1038/nature10380	2011-08-24	17	4	140
Widespread adoption of Bt cotton and insecticide decrease promotes biocontrol services	BIOLOGICAL SCIENCES	Ecology	10.1038/nature11153	2012-06-13	93	9	140
In vitro expansion of single Lgr5+ liver stem cells induced by Wnt-driven regeneration	BIOLOGICAL SCIENCES	Stem cells	10.1038/nature11826	2013-01-27	23	4	140
A compendium of RNA-binding motifs for decoding gene regulation	BIOLOGICAL SCIENCES	RNA, Paediatric neurological disorders, Gene regulatory networks, RNA decay	10.1038/nature12311	2013-07-10	45	1	140
Hormonal control of the shoot stem-cell niche	BIOLOGICAL SCIENCES	Stem cells, Plant sciences, Developmental biology, Genetics, Genomics	10.1038/nature09126	2010-06-25	0	0	139
Evidence for stone-tool-assisted consumption of animal tissues before 3.39 million years ago at Dikika, Ethiopia	BIOLOGICAL SCIENCES	Evolution	10.1038/nature09248	2010-08-15	8	3	139
Cortical representations of olfactory input by trans-synaptic tracing	BIOLOGICAL SCIENCES	Neuroscience, Genetics and genomics	10.1038/nature09714	2010-12-22	1	0	139
The ELF4-ELF3-LUX complex links the circadian clock to diurnal control of hypocotyl growth	BIOLOGICAL SCIENCES	Plant sciences, Biochemistry, Genetics and genomics, Molecular biology	10.1038/nature10182	2011-07-13	15	1	139
TSLP promotes interleukin-3-independent basophil haematopoiesis and type 2 inflammation	BIOLOGICAL SCIENCES	Immunology, Microbiology, Parasitology, Disease	10.1038/nature10329	2011-08-14	8	0	139
Glycolytic oligodendrocytes maintain myelin and long-term axonal integrity	BIOLOGICAL SCIENCES	Neuroscience, Developmental biology, Disease, Cell biology	10.1038/nature11007	2012-04-29	8	0	139
A terahertz metamaterial with unnaturally high refractive index		Physics, Applied physics and engineering, Materials science	10.1038/nature09776	2011-02-16	2	0	138
UBCH7 reactivity profile reveals parkin and HHARI to be RING/HECT hybrids	BIOLOGICAL SCIENCES	Biochemistry, Molecular biology	10.1038/nature09966	2011-05-01	1	0	138
Neural network computation with DNA strand displacement cascades	BIOLOGICAL SCIENCES	Information technology, Neuroscience, Biotechnology, Molecular biology	10.1038/nature10262	2011-07-20	35	2	138
X-ray structures of LeuT in substrate-free outward-open and apo inward-open states	BIOLOGICAL SCIENCES	Structural biology, Neuroscience	10.1038/nature10737	2012-01-09	7	1	138
Thresholdless nanoscale coaxial lasers	PHYSICAL SCIENCES	Applied physics , Engineering, Physics, Materials science	10.1038/nature10840	2012-02-08	9	1	138
ZNRF3 promotes Wnt receptor turnover in an R-spondin-sensitive manner	BIOLOGICAL SCIENCES	Cell biology, Stem cells, Developmental biology, Therapeutics	10.1038/nature11019	2012-04-29	4	0	138
A selective jumonji H3K27 demethylase inhibitor modulates the proinflammatory macrophage response	BIOLOGICAL SCIENCES	Drug discovery, Cell biology, Chemical biology, Structural biology	10.1038/nature11262	2012-07-29	20	0	138
Structure-based prediction of protein-protein interactions on a genome-wide scale	BIOLOGICAL SCIENCES	Structural biology, Biotechnology	10.1038/nature11503	2012-09-30	109	2	138
An atlas of active enhancers across human cell types and tissues	BIOLOGICAL SCIENCES	Gene regulation, Non-coding RNAs, Transcriptomics	10.1038/nature12787	2014-03-26	155	1	138
Oxidation of methane by a biological dicopper centre	BIOLOGICAL SCIENCES	Biochemistry, Chemical biology	10.1038/nature08992	2010-04-21	0	0	137
PHF8 mediates histone H4 lysine 20 demethylation events involved in cell cycle progression	BIOLOGICAL SCIENCES	Molecular biology, Cell biology, Biochemistry, Genetics, Genomics	10.1038/nature09272	2010-07-11	0	0	137
Hydrostatic pressure and the actomyosin cortex drive mitotic cell rounding	BIOLOGICAL SCIENCES	Cell biology, Biophysics	10.1038/nature09642	2011-01-02	0	0	137
Membrane protein sequestering by ionic protein-lipid interactions	BIOLOGICAL SCIENCES	Biochemistry, Neuroscience, Molecular biology, Cell biology	10.1038/nature10545	2011-10-23	5	0	137
Deterministic direct reprogramming of somatic cells to pluripotency	BIOLOGICAL SCIENCES	Reprogramming, Induced pluripotent stem cells, Self-renewal, Embryonic stem cells	10.1038/nature12587	2013-09-18	150	8	137
A ground-based transmission spectrum of the super-Earth exoplanet GJ 1214b	EARTH & ENVIRONMENTAL SCIENCES	Astronomy, Astrophysics, Planetary sciences	10.1038/nature09596	2010-12-01	1	0	136
A role for glia in the progression of Rett/&#x27;s syndrome	BIOLOGICAL SCIENCES	Neuroscience, Disease, Cell biology, Medical research	10.1038/nature10214	2011-06-29	13	1	136
Piezo proteins are pore-forming subunits of mechanically activated channels	BIOLOGICAL SCIENCES	Neuroscience	10.1038/nature10812	2012-02-19	9	0	136
A 61-million-person experiment in social influence and political mobilization	BIOLOGICAL SCIENCES	Information technology, Psychology, Epidemiology, Technology	10.1038/nature11421	2012-09-12	609	13	136
A draft map of the human proteome	BIOLOGICAL SCIENCES	Protein-protein interaction networks, Protein sequencing, Proteomic analysis	10.1038/nature13302	2014-05-28	434	10	136
Social learning promotes institutions for governing the commons	BIOLOGICAL SCIENCES	Evolution, Institutions	10.1038/nature09203	2010-07-14	3	0	135
Gamma-secretase activating protein is a therapeutic target for Alzheimer/&#x27;s disease	BIOLOGICAL SCIENCES	Neuroscience, Therapeutics, Drug discovery	10.1038/nature09325	2010-09-12	1	0	135
Asymmetric cell divisions promote Notch-dependent epidermal differentiation	BIOLOGICAL SCIENCES	Stem cells, Developmental biology, Cell biology, Cancer	10.1038/nature09793	2011-02-16	0	0	135
Global landscape of HIV-human protein complexes	BIOLOGICAL SCIENCES	Cell biology, Computing science, Virology, Biochemistry	10.1038/nature10719	2011-12-21	18	0	135
Enhancer decommissioning by LSD1 during embryonic stem cell differentiation	BIOLOGICAL SCIENCES	Stem cells, Developmental biology, Genetics, Genomics	10.1038/nature10805	2012-02-01	9	0	135
Succinate is an inflammatory signal that induces IL-1[bgr] through HIF-1[agr]	BIOLOGICAL SCIENCES	Metabolomics	10.1038/nature11986	2013-03-24	29	2	135
Myosin II contributes to cell-scale actin network treadmilling through network disassembly	BIOLOGICAL SCIENCES	Cell biology	10.1038/nature08994	2010-05-23	1	0	134
Rb regulates fate choice and lineage commitment in vivo	BIOLOGICAL SCIENCES	Stem cells, Cancer, Cell biology, Developmental biology	10.1038/nature09264	2010-08-04	1	0	134
Tension directly stabilizes reconstituted kinetochore-microtubule attachments	BIOLOGICAL SCIENCES	Cell biology, Biophysics, Biochemistry	10.1038/nature09594	2010-11-24	0	0	134
Pathway complexity in supramolecular polymerization	CHEMICAL SCIENCES	Chemistry, Materials science	10.1038/nature10720	2012-01-18	10	0	134
Transiting circumbinary planets Kepler-34 b and Kepler-35 b	PHYSICAL SCIENCES	Astronomy, Astrophysics	10.1038/nature10768	2012-01-11	37	1	134
Electronic nematicity above the structural and superconducting transition in BaFe2(As1-xPx)2	PHYSICAL SCIENCES	Physics, Materials science	10.1038/nature11178	2012-06-20	0	0	134
Collective bulk carrier delocalization driven by electrostatic surface charge accumulation	PHYSICAL SCIENCES	Physics, Materials science, Applied physics , Engineering	10.1038/nature11296	2012-07-25	4	0	134
Single-cell transcriptomics reveals bimodality in expression and splicing in immune cells	BIOLOGICAL SCIENCES	Gene expression profiling, Transcriptomics, RNA sequencing, Single-cell imaging	10.1038/nature12172	2013-05-19	65	2	134
Ultralow thermal conductivity and high thermoelectric figure of merit in SnSe crystals	CHEMICAL SCIENCES	Materials for energy and catalysis, Inorganic chemistry	10.1038/nature13184	2014-04-16	6	2	134
Imaging the Fano lattice to â€˜hidden orderâ€™ transition in URu2Si2	PHYSICAL SCIENCES	Materials science	10.1038/nature09073	2010-05-23	0	0	133
Cross-species genomics matches driver mutations and cell compartments to model ependymoma	BIOLOGICAL SCIENCES	Cancer, Stem cells, Developmental biology, Genetics, Genomics	10.1038/nature09173	2010-07-18	3	0	133
Formation, regulation and evolution of Caenorhabditis elegans 3[prime]UTRs	BIOLOGICAL SCIENCES	Molecular biology	10.1038/nature09616	2010-11-17	0	0	133
High-fidelity projective read-out of a solid-state spin quantum register	PHYSICAL SCIENCES	Physics, Applied physics and engineering	10.1038/nature10401	2011-09-21	4	2	133
IDH1(R132H) mutation increases murine haematopoietic progenitors and alters epigenetics	BIOLOGICAL SCIENCES	Cancer, Stem cells, Medical research	10.1038/nature11323	2012-07-04	7	4	133
MR1 presents microbial vitamin B metabolites to MAIT cells	BIOLOGICAL SCIENCES	Immunology, Structural biology	10.1038/nature11605	2012-10-10	12	1	133
Modelling vemurafenib resistance in melanoma reveals a strategy to forestall drug resistance	BIOLOGICAL SCIENCES	Melanoma	10.1038/nature11814	2013-01-09	48	0	133
Time-resolved observation of coherent multi-body interactions in quantum phase revivals	PHYSICAL SCIENCES	Applied physics , Engineering	10.1038/nature09036	2010-05-16	0	0	132
Production of p53 gene knockout rats by homologous recombination in embryonic stem cells	BIOLOGICAL SCIENCES	Stem cells, Developmental biology, Genetics, Genomics	10.1038/nature09368	2010-08-11	0	0	132
HDACs link the DNA damage response, processing of double-strand breaks and autophagy	BIOLOGICAL SCIENCES	Genetics and genomics, Molecular biology	10.1038/nature09803	2011-03-02	2	0	132
Metagenomic analysis of a permafrost microbial community reveals a rapid response to thaw	BIOLOGICAL SCIENCES	Genetics, Genomics, Ecology, Microbiology, Environmental science	10.1038/nature10576	2011-11-06	30	0	132
Deconstruction of a neural circuit for hunger	BIOLOGICAL SCIENCES	Animal behaviour, Neuroscience	10.1038/nature11270	2012-07-11	38	1	132
Detection of prokaryotic mRNA signifies microbial viability and promotes immunity	BIOLOGICAL SCIENCES	Immunology, Cell biology, Microbiology	10.1038/nature10072	2011-05-22	4	1	131
none	BIOLOGICAL SCIENCES	Stem cells	10.1038/nature10106	2011-06-08	10	2	131
Modular and predictable assembly of porous organic molecular crystals	CHEMICAL SCIENCES	Chemistry	10.1038/nature10125	2011-06-15	1	0	131
BRCA1 tumour suppression occurs via heterochromatin-mediated silencing	BIOLOGICAL SCIENCES	Cancer, Cell biology, Molecular biology, Medical research	10.1038/nature10371	2011-09-07	10	1	131
Coherent coupling of a superconducting flux qubit to an electron spin ensemble in diamond	PHYSICAL SCIENCES	Physics, Information technology, Computing science	10.1038/nature10462	2011-10-12	18	1	131
Structural basis of RNA recognition and activation by innate immune receptor RIG-I	BIOLOGICAL SCIENCES	Structural biology, Immunology, Biochemistry, Biophysics	10.1038/nature10537	2011-09-25	5	0	131
Clonal selection drives genetic divergence of metastatic medulloblastoma	BIOLOGICAL SCIENCES	Cancer, Molecular biology, Genetics, Genomics, Health and medicine	10.1038/nature10825	2012-02-15	9	1	131
Molecular mechanism of ATP binding and ion channel activation in P2X receptors	BIOLOGICAL SCIENCES	Structural biology, Neuroscience, Biochemistry, Physiology	10.1038/nature11010	2012-04-25	58	0	131
Reduced airway surface pH impairs bacterial killing in the porcine cystic fibrosis lung	BIOLOGICAL SCIENCES	Disease, Medical research, Microbiology, Physiology	10.1038/nature11130	2012-07-04	10	0	131
Immune self-reactivity triggered by drug-modified HLA-peptide repertoire	BIOLOGICAL SCIENCES	Immunology, Therapeutics, Structural biology, Biochemistry	10.1038/nature11147	2012-05-23	9	0	131
A conserved spider silk domain acts as a molecular switch that controls fibre assembly	PHYSICAL SCIENCES	Biophysics, Structural biology, Molecular biology, Materials science	10.1038/nature08936	2010-05-16	1	0	130
Fault lubrication during earthquakes	EARTH & ENVIRONMENTAL SCIENCES	Geology and geophysics, Materials science	10.1038/nature09838	2011-03-23	0	0	130
Phylogenomic analyses unravel annelid evolution	BIOLOGICAL SCIENCES	Evolution, Genetics and genomics, Organismal biology, Zoology	10.1038/nature09864	2011-03-02	11	0	130
Controlling inelastic light scattering quantum pathways in graphene	PHYSICAL SCIENCES	Physics, Materials science	10.1038/nature09866	2011-03-16	0	0	130
Hot Jupiters from secular planet-planet interactions	EARTH & ENVIRONMENTAL SCIENCES	Planetary sciences, Physics, Astronomy , Astrophysics	10.1038/nature10076	2011-05-11	5	0	130
Relativistic jet activity from the tidal disruption of a star by a massive black hole	PHYSICAL SCIENCES	Astronomy , Astrophysics	10.1038/nature10374	2011-08-24	54	0	130
Sustained axon regeneration induced by co-deletion of PTEN and SOCS3	BIOLOGICAL SCIENCES	Neuroscience, Developmental biology	10.1038/nature10594	2011-11-06	8	1	130
Coherent singlet-triplet oscillations in a silicon-based double quantum dot	PHYSICAL SCIENCES	Physics, Applied physics , Engineering, Computing science, Materials science	10.1038/nature10707	2012-01-18	1	1	130
Structure of the chemokine receptor CXCR1 in phospholipid bilayers	BIOLOGICAL SCIENCES	Structural biology, Biochemistry, Biophysics	10.1038/nature11580	2012-10-21	22	2	130
TLR recognition of self nucleic acids hampers glucocorticoid activity in lupus	BIOLOGICAL SCIENCES	Medical research, Cell biology, Immunology	10.1038/nature09102	2010-06-18	0	0	129
Embryonic lethal phenotype reveals a function of TDG in maintaining epigenetic stability	BIOLOGICAL SCIENCES	Genetics and genomics, Molecular biology, Stem cells	10.1038/nature09672	2011-01-30	0	0	129
C4 grasses prosper as carbon dioxide eliminates desiccation in warmed semi-arid grassland	BIOLOGICAL SCIENCES	Ecology, Climate science, Plant sciences, Physiology	10.1038/nature10274	2011-08-03	25	0	129
A vascular niche and a VEGF-Nrp1 loop regulate the initiation and stemness of skin tumours	BIOLOGICAL SCIENCES	Cancer, Stem cells, Cell biology, Genetics and genomics	10.1038/nature10525	2011-10-19	13	1	129
Electrically driven directional motion of a four-wheeled molecule on a metal surface	CHEMICAL SCIENCES	Chemistry, Materials science, Physics	10.1038/nature10587	2011-11-09	83	1	129
Regulation of circadian behaviour and metabolism by synthetic REV-ERB agonists	BIOLOGICAL SCIENCES	Drug discovery, Chemical biology, Medical research, Health and medicine	10.1038/nature11030	2012-03-29	22	2	129
Crystal structure of a voltage-gated sodium channel in two potentially inactivated states	BIOLOGICAL SCIENCES	Neuroscience, Biochemistry, Structural biology, Physiology	10.1038/nature11077	2012-05-20	6	2	129
Averting biodiversity collapse in tropical forest protected areas	BIOLOGICAL SCIENCES	Environmental science, Ecology	10.1038/nature11318	2012-07-25	87	9	129
Spontaneous giving and calculated greed	BIOLOGICAL SCIENCES	Evolution, Psychology	10.1038/nature11467	2012-09-19	684	54	129
A single-atom electron spin qubit in silicon	PHYSICAL SCIENCES	Applied physics , Engineering, Physics	10.1038/nature11449	2012-09-19	30	3	128
Dopamine neurons modulate neural encoding and expression of depression-related behaviour	BIOLOGICAL SCIENCES	Depression	10.1038/nature11740	2012-12-12	89	3	128
Crystal structure of the entire respiratory complex I	BIOLOGICAL SCIENCES	Bioenergetics, Enzyme mechanisms, Enzymes, X-ray crystallography	10.1038/nature11871	2013-02-17	43	5	128
Nanometre-scale thermometry in a living cell	PHYSICAL SCIENCES	Quantum metrology, Biosensors	10.1038/nature12373	2013-07-31	48	5	128
Early star-forming galaxies and the reionization of the Universe	PHYSICAL SCIENCES	Astronomy, Astrophysics	10.1038/nature09527	2010-11-03	0	0	127
Intrusion triggering of the 2010 Eyjafjallajokull explosive eruption	EARTH & ENVIRONMENTAL SCIENCES	Geophysics, Geology, Earth sciences, Environmental science	10.1038/nature09558	2010-11-17	0	0	127
Reversing pathological neural activity using targeted plasticity	BIOLOGICAL SCIENCES	Neuroscience, Animal behaviour, Physiology, Therapeutics	10.1038/nature09656	2011-01-12	10	1	127
Consequences of climate change on the tree of life in Europe	BIOLOGICAL SCIENCES	Ecology, Environmental science, Evolution	10.1038/nature09705	2011-02-16	0	1	127
FAS and NF-[kgr]B signalling modulate dependence of lung cancers on mutant EGFR	BIOLOGICAL SCIENCES	Cancer, Medical research, Cell biology, Disease	10.1038/nature09870	2011-03-23	0	0	127
Type VI secretion requires a dynamic contractile phage tail-like structure	BIOLOGICAL SCIENCES	Molecular biology, Structural biology, Evolution, Microbiology	10.1038/nature10846	2012-02-26	16	3	127
An siRNA pathway prevents transgenerational retrotransposition in plants subjected to stress	BIOLOGICAL SCIENCES	Plant sciences, Genetics and genomics	10.1038/nature09861	2011-03-13	0	1	126
none	BIOLOGICAL SCIENCES	Ecology	10.1038/nature09985	2011-05-18	8	0	126
Superconductor-insulator transition in La2[thinsp]-[thinsp]xSrxCuO4 at the pair quantum resistance	CHEMICAL SCIENCES	Physics, Materials science, Applied physics and engineering, Chemistry	10.1038/nature09998	2011-04-27	0	1	126
A Jurassic eutherian mammal and divergence of marsupials and placentals	BIOLOGICAL SCIENCES	Palaeontology, Organismal biology, Zoology, Geology and geophysics	10.1038/nature10291	2011-08-24	14	0	126
Mutations in kelch-like 3 and cullin 3 cause hypertension and electrolyte abnormalities	BIOLOGICAL SCIENCES	Genetics, Genomics, Disease, Medical research, Physiology	10.1038/nature10814	2012-01-22	25	0	126
Characterization of H7N9 influenza A viruses isolated from humans	BIOLOGICAL SCIENCES	Influenza virus	10.1038/nature12392	2013-07-10	27	2	126
Derivation of novel human ground state naive pluripotent stem cells	BIOLOGICAL SCIENCES	Self-renewal, Embryonic stem cells, Pluripotent stem cells, Reprogramming	10.1038/nature12745	2013-10-30	85	3	126
Head swivel on the ribosome facilitates translocation by means of intra-subunit tRNA hybrid sites	BIOLOGICAL SCIENCES	Structural biology, Biophysics, Molecular biology, Biochemistry	10.1038/nature09547	2010-12-01	0	0	125
A critical role for IGF-II in memory consolidation and enhancement	BIOLOGICAL SCIENCES	Animal behaviour, Neuroscience, Molecular biology, Therapeutics	10.1038/nature09667	2011-01-26	3	0	125
Genome-wide structure and organization of eukaryotic pre-initiation complexes	BIOLOGICAL SCIENCES	Genetics, Genomics, Structural biology, Biochemistry, Technology	10.1038/nature10799	2012-01-18	15	0	125
Crystal structure of an orthologue of the NaChBac voltage-gated sodium channel	BIOLOGICAL SCIENCES	Structural biology, Neuroscience	10.1038/nature11054	2012-05-20	12	1	125
The calcium-sensing receptor regulates the NLRP3 inflammasome through Ca2+ and cAMP	BIOLOGICAL SCIENCES	Immunology, Disease	10.1038/nature11588	2012-11-11	4	1	125
Intestinal label-retaining cells are secretory precursors expressing Lgr5		Intestinal stem cells, Quiescence	10.1038/nature11965	2013-02-27	11	0	125
Induction of pathogenic TH17 cells by inducible salt-sensing kinase SGK1	BIOLOGICAL SCIENCES	Autoimmunity	10.1038/nature11984	2013-03-06	36	4	125
Effects of thymic selection of the T-cell repertoire on HLA class[thinsp]I-associated control of HIV infection		Immunology, Medical research, Virology	10.1038/nature08997	2010-05-05	1	0	124
Subnanometre single-molecule localization, registration and distance measurements	BIOLOGICAL SCIENCES	Biophysics, Structural biology, Molecular biology	10.1038/nature09163	2010-07-07	0	0	124
Promiscuity and the evolutionary transition to complex societies	BIOLOGICAL SCIENCES	Animal behaviour, Zoology, Evolution	10.1038/nature09335	2010-08-22	3	0	124
mTORC1 controls fasting-induced ketogenesis and its modulation by ageing	BIOLOGICAL SCIENCES	Molecular biology, Physiology	10.1038/nature09584	2010-12-22	0	0	124
A murine lung cancer co-clinical trial identifies genetic modifiers of therapeutic response	BIOLOGICAL SCIENCES	Therapeutics, Cancer, Drug discovery, Health and medicine	10.1038/nature10937	2012-03-18	12	0	124
APOBEC3B is an enzymatic source of mutation in breast cancer	BIOLOGICAL SCIENCES	Cancer, Molecular biology	10.1038/nature11881	2013-02-06	11	7	124
Carbon nanotube computer	PHYSICAL SCIENCES	Electronic devices, Electrical and electronic engineering	10.1038/nature12502	2013-09-25	113	14	124
Self-assembly of spider silk proteins is controlled by a pH-sensitive relay	CHEMICAL SCIENCES	Structural biology, Materials science, Molecular biology, Biochemistry	10.1038/nature08962	2010-05-16	0	1	123
Affinity gradients drive copper to cellular destinations	CHEMICAL SCIENCES	Chemical biology, Biochemistry	10.1038/nature09018	2010-05-12	0	0	123
Anisotropies in cortical tension reveal the physical basis of polarizing cortical flows	BIOLOGICAL SCIENCES	Cell biology, Developmental biology, Biophysics	10.1038/nature09376	2010-09-19	0	0	123
The trophic fingerprint of marine fisheries	BIOLOGICAL SCIENCES	Ecology, Zoology, Environmental science	10.1038/nature09528	2010-11-17	4	1	123
Light-avoidance-mediating photoreceptors tile the Drosophila larval body wall	BIOLOGICAL SCIENCES	Neuroscience, Cell biology, Genetics and genomics	10.1038/nature09576	2010-11-10	1	0	123
Local, persistent activation of Rho GTPases during plasticity of single dendritic spines	BIOLOGICAL SCIENCES	Neuroscience, Biophysics, Cell biology	10.1038/nature09823	2011-03-20	1	0	123
Different patterns of peripheral migration by memory CD4+ and CD8+ T cells	BIOLOGICAL SCIENCES	Immunology, Virology	10.1038/nature10339	2011-08-14	5	0	123
An extremely primitive star in the Galactic halo	PHYSICAL SCIENCES	Astronomy , Astrophysics, Physics	10.1038/nature10377	2011-08-31	30	0	123
Phylogenomics reveals deep molluscan relationships	BIOLOGICAL SCIENCES	Evolution, Zoology, Molecular biology, Organismal biology	10.1038/nature10382	2011-09-04	20	2	123
Basigin is a receptor essential for erythrocyte invasion by Plasmodium falciparum	BIOLOGICAL SCIENCES	Parasitology, Biochemistry	10.1038/nature10606	2011-11-09	17	7	123
Regulatory B cells control T-cell autoimmunity through IL-21-dependent cognate interactions	BIOLOGICAL SCIENCES	Immunology, Cell biology, Medical research, Therapeutics	10.1038/nature11501	2012-10-14	2	0	123
An Earth-mass planet orbiting [agr] Centauri B	EARTH & ENVIRONMENTAL SCIENCES	Astronomy, Astrophysics, Planetary sciences	10.1038/nature11572	2012-10-17	116	5	123
Heralded entanglement between solid-state qubits separated by three metres	PHYSICAL SCIENCES	Quantum information, Quantum optics, Quantum mechanics	10.1038/nature12016	2013-04-24	43	2	123
The orbital motion, absolute mass and high-altitude winds of exoplanet HD[thinsp]209458b	PHYSICAL SCIENCES	Astronomy, Astrophysics	10.1038/nature09111	2010-06-25	0	0	122
Haem oxygenase is synthetically lethal with the tumour suppressor fumarate hydratase	BIOLOGICAL SCIENCES	Cancer, Cell biology, Biochemistry	10.1038/nature10363	2011-08-17	7	1	122
The complete genome sequence of a Neanderthal from the Altai Mountains	BIOLOGICAL SCIENCES	Evolutionary genetics	10.1038/nature12886	2013-12-18	474	31	122
A polygenic burden of rare disruptive mutations in schizophrenia	BIOLOGICAL SCIENCES	Risk factors, Schizophrenia, Next-generation sequencing, Genetic association study	10.1038/nature12975	2014-01-22	166	0	122
The ploidy conveyor of mature hepatocytes as a source of genetic variation	BIOLOGICAL SCIENCES	Cancer, Cell biology, Genetics, Genomics	10.1038/nature09414	2010-09-22	0	0	121
The histone methyltransferase SETDB1 is recurrently amplified in melanoma and accelerates its onset	BIOLOGICAL SCIENCES	Cancer, Genetics and genomics, Disease	10.1038/nature09806	2011-03-23	0	0	121
A novel retinoblastoma therapy from genomic and epigenetic analyses	BIOLOGICAL SCIENCES	Cancer, Genetics, Genomics	10.1038/nature10733	2012-01-11	30	0	121
An absence of neutrinos associated with cosmic-ray acceleration in [ggr]-ray bursts	PHYSICAL SCIENCES	Astronomy, Astrophysics, Physics	10.1038/nature11068	2012-04-18	31	4	121
Glutamine supports pancreatic cancer growth through a KRAS-regulated metabolic pathway	BIOLOGICAL SCIENCES	Cancer metabolism	10.1038/nature12040	2013-03-27	25	4	121
Biological features of novel avian influenza A (H7N9) virus	BIOLOGICAL SCIENCES	Influenza virus	10.1038/nature12379	2013-07-03	25	8	121
Regulation of myeloid leukaemia by the cell-fate determinant Musashi	BIOLOGICAL SCIENCES	Cancer, Cell biology	10.1038/nature09171	2010-07-18	0	0	120
Start/stop signals emerge in nigrostriatal circuits during sequence learning	BIOLOGICAL SCIENCES	Neuroscience	10.1038/nature09263	2010-07-25	0	1	120
Inhibition of follicular T-helper cells by CD8+ regulatory T cells is essential for self tolerance	BIOLOGICAL SCIENCES	Immunology, Genetics, Genomics, Medical research, Therapeutics	10.1038/nature09370	2010-09-19	0	0	120
Trapped antihydrogen	PHYSICAL SCIENCES	Physics	10.1038/nature09610	2010-11-17	3	0	120
Amyloid-binding compounds maintain protein homeostasis during ageing and extend lifespan	BIOLOGICAL SCIENCES	Drug discovery, Genetics and genomics, Chemical biology, Disease	10.1038/nature09873	2011-03-30	1	2	120
Local sleep in awake rats	BIOLOGICAL SCIENCES	Neuroscience	10.1038/nature10009	2011-04-27	66	2	120
Structure-based design of non-natural amino-acid inhibitors of amyloid fibril formation	BIOLOGICAL SCIENCES	Structural biology, Biochemistry, Neuroscience	10.1038/nature10154	2011-06-15	4	2	120
Mitochondrial uncoupling protein 2 structure determined by NMR molecular fragment searching	BIOLOGICAL SCIENCES	Structural biology, Biochemistry, Biophysics, Medical research	10.1038/nature10257	2011-07-24	9	1	120
The crystal structure of an oxygen-tolerant hydrogenase uncovers a novel iron-sulphur centre	BIOLOGICAL SCIENCES	Structural biology, Biochemistry, Molecular biology, Chemical biology	10.1038/nature10505	2011-10-16	9	0	120
A draft genome of Yersinia pestis from victims of the Black Death	BIOLOGICAL SCIENCES	Archaeology and anthropology, Epidemiology, Evolution, Genetics and genomics	10.1038/nature10549	2011-10-12	156	11	120
Phase transitions in the assembly of multivalent signalling proteins	BIOLOGICAL SCIENCES	Cell biology, Physics, Biochemistry, Biophysics	10.1038/nature10879	2012-03-07	5	0	120
An abundance of small exoplanets around stars with a wide range of metallicities	EARTH & ENVIRONMENTAL SCIENCES	Astronomy, Astrophysics, Planetary sciences	10.1038/nature11121	2012-06-13	1	0	120
Long non-coding antisense RNA controls Uchl1 translation through an embedded SINEB2 repeat	BIOLOGICAL SCIENCES	Genetics, Genomics, Molecular biology, Neuroscience	10.1038/nature11508	2012-10-14	39	1	120
Increased HIV-1 vaccine efficacy against viruses with genetic signatures in Env V2	BIOLOGICAL SCIENCES	Virology, Genetics, Genomics, Immunology, Medical research	10.1038/nature11519	2012-09-10	35	2	120
Tracking G-protein-coupled receptor activation using genetically encoded infrared probes	BIOLOGICAL SCIENCES	Biophysics, Chemical biology, Structural biology	10.1038/nature08948	2010-04-11	0	0	119
Natural allelic variation underlying a major fitness trade-off in Arabidopsis thaliana	BIOLOGICAL SCIENCES	Plant sciences, Evolution, Genetics, Genomics	10.1038/nature09083	2010-06-06	9	0	119
Early warning signals of extinction in deteriorating environments	EARTH & ENVIRONMENTAL SCIENCES	Environmental science	10.1038/nature09389	2010-09-08	1	0	119
Timing of plant immune responses by a central circadian regulator	BIOLOGICAL SCIENCES	Plant sciences, Genetics and genomics	10.1038/nature09766	2011-02-02	1	0	119
Comparing the yields of organic and conventional agriculture	EARTH & ENVIRONMENTAL SCIENCES	Environmental science, Earth sciences	10.1038/nature11069	2012-04-25	263	16	119
Crystal structure of the multidrug transporter P-glycoprotein from Caenorhabditis elegans	BIOLOGICAL SCIENCES	Structural biology, Cancer, Biochemistry	10.1038/nature11448	2012-09-23	7	1	119
The genome-wide structure of the Jewish people	BIOLOGICAL SCIENCES	Genomics, Genetics, Evolution	10.1038/nature09103	2010-06-09	109	3	118
Mechanism of the ATP-dependent DNA end-resection machinery from Saccharomyces cerevisiae	BIOLOGICAL SCIENCES	Biochemistry, Genetics, Genomics, Molecular biology	10.1038/nature09318	2010-09-12	0	0	118
Eutherian mammals use diverse strategies to initiate X-chromosome inactivation during development		Developmental biology, Evolution	10.1038/nature09872	2011-04-06	0	0	118
Sensitivity of coccolithophores to carbonate chemistry and ocean acidification	BIOLOGICAL SCIENCES	Environmental science, Ecology, Climate science, Earth science	10.1038/nature10295	2011-08-03	13	1	118
Structure of the membrane domain of respiratory complex I	BIOLOGICAL SCIENCES	Structural biology, Biochemistry	10.1038/nature10330	2011-08-07	11	0	118
Ocean-like water in the Jupiter-family comet 103P/Hartley 2	EARTH & ENVIRONMENTAL SCIENCES	Astronomy , Astrophysics, Physics, Planetary sciences	10.1038/nature10519	2011-10-05	34	2	118
PGC7 binds histone H3K9me2 to protect against conversion of 5mC to 5hmC in early embryos	BIOLOGICAL SCIENCES	Cell biology, Developmental biology	10.1038/nature11093	2012-06-03	11	1	118
Identification of a candidate therapeutic autophagy-inducing peptide	BIOLOGICAL SCIENCES	Macroautophagy	10.1038/nature11866	2013-01-30	85	3	118
cGAS produces a 2[prime]-5[prime]-linked cyclic dinucleotide second messenger that activates STING	BIOLOGICAL SCIENCES	Innate immunity, Signal transduction, Inflammation	10.1038/nature12306	2013-05-30	1	0	118
The genesis and source of the H7N9 influenza viruses causing human infections in China	BIOLOGICAL SCIENCES	Influenza virus, Phylogenetics	10.1038/nature12515	2013-08-21	62	1	118
Identification of pre-leukaemic haematopoietic stem cells in acute leukaemia	BIOLOGICAL SCIENCES	Cancer genetics, Tumour heterogeneity, Cancer stem cells	10.1038/nature13038	2014-02-12	41	1	118
The mechanism of retroviral integration from X-ray structures of its key intermediates	BIOLOGICAL SCIENCES	Structural biology, Virology, Biochemistry	10.1038/nature09517	2010-11-10	0	0	117
Differential microRNA regulation of HLA-C expression and its association with HIV control	BIOLOGICAL SCIENCES	Disease, Molecular biology, Genetics and genomics, Immunology	10.1038/nature09914	2011-04-17	0	0	117
Acetylation-dependent regulation of endothelial Notch signalling by the SIRT1 deacetylase	BIOLOGICAL SCIENCES	Cell biology, Developmental biology	10.1038/nature09917	2011-04-17	0	0	117
S-nitrosylation of NADPH oxidase regulates cell death in plant immunity	BIOLOGICAL SCIENCES	Plant sciences, Molecular biology, Genetics, Genomics, Chemistry	10.1038/nature10427	2011-10-02	10	0	117
Conformational changes in the G protein Gs induced by the [bgr]2 adrenergic receptor	BIOLOGICAL SCIENCES	Biochemistry, Structural biology, Biophysics, Chemical biology	10.1038/nature10488	2011-09-28	5	0	117
Jamming by shear	PHYSICAL SCIENCES	Physics, Materials science	10.1038/nature10667	2011-12-14	0	1	117
Prions are a common mechanism for phenotypic inheritance in wild yeasts	BIOLOGICAL SCIENCES	Evolution, Molecular biology, Microbiology, Genetics, Genomics	10.1038/nature10875	2012-02-15	32	2	117
IL-22BP is regulated by the inflammasome and modulates tumorigenesis in the intestine	BIOLOGICAL SCIENCES	Cancer, Immunology	10.1038/nature11535	2012-10-17	3	1	117
The African coelacanth genome provides insights into tetrapod evolution	BIOLOGICAL SCIENCES	Genome evolution, Comparative genomics	10.1038/nature12027	2013-04-17	383	41	117
De novo mutations in schizophrenia implicate synaptic networks	BIOLOGICAL SCIENCES	Risk factors, Genetics of the nervous system, Schizophrenia, Next-generation sequencing	10.1038/nature12929	2014-01-22	178	3	117
An optical lattice clock with accuracy and stability at the 10-18 level	PHYSICAL SCIENCES	Quantum metrology, Atomic and molecular physics	10.1038/nature12941	2014-01-22	17	3	117
Direct measurement of the quantum wavefunction	CHEMICAL SCIENCES	Physics, Chemistry	10.1038/nature10120	2011-06-08	26	3	116
A universal model for mobility and migration patterns	BIOLOGICAL SCIENCES	Ecology, Physics	10.1038/nature10856	2012-02-26	45	0	116
Contrasting patterns of early twenty-first-century glacier mass change in the Himalayas	EARTH & ENVIRONMENTAL SCIENCES	Climate science, Earth sciences, Geology, Geophysics	10.1038/nature11324	2012-08-22	17	2	116
HIV therapy by a combination of broadly neutralizing antibodies in humanized mice	BIOLOGICAL SCIENCES	Immunology, Medical research, Virology, Disease	10.1038/nature11604	2012-10-24	34	3	116
Control of somatic tissue differentiation by the long non-coding RNA TINCR	BIOLOGICAL SCIENCES	Genetics, Genomics, Stem cells, Molecular biology	10.1038/nature11661	2012-12-02	20	6	116
Umpolung reactivity in amide and peptide synthesis	BIOLOGICAL SCIENCES	Chemical biology, Biochemistry	10.1038/nature09125	2010-06-25	0	0	115
Antibodies to human serum amyloid P component eliminate visceral amyloid deposits	BIOLOGICAL SCIENCES	Disease, Drug discovery, Therapeutics, Medical research	10.1038/nature09494	2010-10-20	0	2	115
Hedgehog/Wnt feedback supports regenerative proliferation of epithelial stem cells in bladder	BIOLOGICAL SCIENCES	Stem cells, Developmental biology, Disease, Medical research	10.1038/nature09851	2011-03-09	0	0	115
Oxygen sensing in plants is mediated by an N-end rule pathway for protein destabilization	BIOLOGICAL SCIENCES	Plant sciences, Cell biology, Molecular biology	10.1038/nature10536	2011-10-23	15	1	115
Crystal structure of the channelrhodopsin light-gated cation channel	BIOLOGICAL SCIENCES	Structural biology, Neuroscience	10.1038/nature10870	2012-01-22	84	2	115
Embryonic stem cell potency fluctuates with endogenous retrovirus activity	BIOLOGICAL SCIENCES	Developmental biology, Genetics, Genomics, Evolution, Molecular biology	10.1038/nature11244	2012-06-13	19	0	115
Caspase-11 increases susceptibility to Salmonella infection in the absence of caspase-1	BIOLOGICAL SCIENCES	Immunology, Microbiology	10.1038/nature11419	2012-08-15	4	0	115
Fractionalized excitations in the spin-liquid state of a kagome-lattice antiferromagnet	PHYSICAL SCIENCES	Magnetic properties and materials, Quantum fluids and solids	10.1038/nature11659	2012-12-19	51	5	115
Presynaptic activity regulates Na+ channel distribution at the axon initial segment	BIOLOGICAL SCIENCES	Neuroscience, Physiology, Cell biology, Medical research	10.1038/nature09087	2010-06-13	2	1	114
The male mouse pheromone ESP1 enhances female sexual receptive behaviour through a specific vomeronasal receptor	BIOLOGICAL SCIENCES	Neuroscience, Molecular biology, Animal behaviour	10.1038/nature09142	2010-07-04	1	0	114
Diamonds sampled by plumes from the core-mantle boundary	EARTH & ENVIRONMENTAL SCIENCES	Earth sciences, Geology, Geophysics	10.1038/nature09216	2010-07-01	0	0	114
Supermassive black holes do not correlate with galaxy disks or pseudobulges	PHYSICAL SCIENCES	Astronomy , Astrophysics, Physics	10.1038/nature09694	2011-01-19	0	0	114
MHC class II transactivator CIITA is a recurrent gene fusion partner in lymphoid cancers	BIOLOGICAL SCIENCES	Cancer, Genetics and genomics, Molecular biology, Immunology	10.1038/nature09754	2011-03-02	2	0	114
Human-specific loss of regulatory DNA and the evolution of human-specific traits	BIOLOGICAL SCIENCES	Genetics and genomics, Developmental biology, Organismal biology	10.1038/nature09774	2011-03-09	20	1	114
none	BIOLOGICAL SCIENCES	Plant sciences, Structural biology	10.1038/nature10153	2011-06-12	20	0	114
Structural insight into brassinosteroid perception by BRI1	BIOLOGICAL SCIENCES	Plant sciences, Structural biology, Biophysics	10.1038/nature10178	2011-06-12	11	0	114
Civil conflicts are associated with the global climate	EARTH & ENVIRONMENTAL SCIENCES	Climate science, Environmental science	10.1038/nature10311	2011-08-24	111	5	114
A novel recurrent mutation in MITF predisposes to familial and sporadic melanoma	BIOLOGICAL SCIENCES	Cancer, Genetics and genomics	10.1038/nature10630	2011-11-13	26	0	114
Exclusion of a luminous red giant as a companion star to the progenitor of supernova SN 2011fe	PHYSICAL SCIENCES	Astronomy, Astrophysics	10.1038/nature10646	2011-12-14	8	3	114
Brassinosteroid regulates stomatal development by GSK3-mediated inhibition of a MAPK pathway	BIOLOGICAL SCIENCES	Biochemistry, Developmental biology, Plant sciences, Cell biology	10.1038/nature10794	2012-02-05	18	0	114
The microRNA miR-34 modulates ageing and neurodegeneration in Drosophila	BIOLOGICAL SCIENCES	Genetics, Genomics, Organismal biology, Neuroscience, Disease	10.1038/nature10810	2012-02-15	21	4	114
Reconstructing Native American population history	BIOLOGICAL SCIENCES	Anthropology, Evolution, Genetics, Genomics	10.1038/nature11258	2012-07-11	76	2	114
Autistic-like behaviour and cerebellar dysfunction in Purkinje cell Tsc1 mutant mice	BIOLOGICAL SCIENCES	Neuroscience	10.1038/nature11310	2012-07-01	24	0	114
Single-cell Hi-C reveals cell-to-cell variability in chromosome structure	BIOLOGICAL SCIENCES	Epigenomics, Chromosomes	10.1038/nature12593	2013-09-25	76	2	114
Mass-spectrometry-based draft of the human proteome	BIOLOGICAL SCIENCES	Proteomics	10.1038/nature13319	2014-05-28	162	6	114
Pronuclear transfer in human embryos to prevent transmission of mitochondrial DNA disease	BIOLOGICAL SCIENCES	Medical research, Genetics, Genomics	10.1038/nature08958	2010-04-14	6	0	113
Detection of ice and organics on an asteroidal surface	EARTH & ENVIRONMENTAL SCIENCES	Planetary sciences	10.1038/nature09028	2010-05-0	2	0	113
Planar cell polarity breaks bilateral symmetry by controlling ciliary positioning	BIOLOGICAL SCIENCES	Developmental biology, Genetics, Genomics, Cell biology, Molecular biology	10.1038/nature09129	2010-06-20	0	0	113
Structural basis for the coupling between activation and inactivation gates in K+ channels	BIOLOGICAL SCIENCES	Structural biology, Neuroscience, Biophysics, Physiology	10.1038/nature09136	2010-07-11	0	0	113
Snapshots of cooperative atomic motions in the optical suppression of charge density waves	PHYSICAL SCIENCES	Applied physics , Engineering, Materials science	10.1038/nature09539	2010-11-24	0	0	113
In vitro production of functional sperm in cultured neonatal mouse testes	BIOLOGICAL SCIENCES	Cell biology, Medical research, Developmental biology, Biotechnology	10.1038/nature09850	2011-03-23	1	2	113
A single-atom quantum memory	PHYSICAL SCIENCES	Physics	10.1038/nature09997	2011-05-01	0	1	113
Image-based genome-wide siRNA screen identifies selective autophagy factors	BIOLOGICAL SCIENCES	Cell biology, Virology	10.1038/nature10546	2011-10-23	10	1	113
Mutations in the profilin 1 gene cause familial amyotrophic lateral sclerosis	BIOLOGICAL SCIENCES	Genomics, Genetics, Neuroscience, Molecular biology	10.1038/nature11280	2012-07-15	48	3	113
Early-stage epigenetic modification during somatic cell reprogramming by Parp1 and Tet2	BIOLOGICAL SCIENCES	Genetics, Genomics, Developmental biology, Molecular biology, Stem cells	10.1038/nature11333	2012-08-19	7	2	113
Controlled-reflectance surfaces with film-coupled colloidal nanoantennas	CHEMICAL SCIENCES	Physics, Chemistry	10.1038/nature11615	2012-12-05	2	0	113
MicroRNA-34a regulates cardiac ageing and function		Cardiovascular diseases, Ageing, DNA damage and repair, miRNAs	10.1038/nature11919	2013-02-20	58	3	113
Electromagnetically induced transparency with single atoms in a cavity		Journals, Peer-review	10.1038/nature09093	2010-05-12	0	0	112
Organic agriculture promotes evenness and natural pest control	BIOLOGICAL SCIENCES	Environmental science, Plant sciences, Zoology	10.1038/nature09183	2010-07-04	11	0	112
Structure and mechanism of human DNA polymerase [eegr]	BIOLOGICAL SCIENCES	Biochemistry, Molecular biology, Cancer, Structural biology	10.1038/nature09196	2010-06-25	0	0	112
XUTs are a class of Xrn1-sensitive antisense regulatory non-coding RNA in yeast	BIOLOGICAL SCIENCES	Genetics and genomics, Molecular biology	10.1038/nature10118	2011-06-22	4	0	112
none	BIOLOGICAL SCIENCES	Immunology, Stem cells, Health and medicine	10.1038/nature10160	2011-06-08	3	0	112
Mirror extreme BMI phenotypes associated with gene dosage at the chromosome 16p11.2 locus	BIOLOGICAL SCIENCES	Genetics and genomics, Disease, Health and medicine	10.1038/nature10406	2011-08-31	46	3	112
New gene functions in megakaryopoiesis and platelet formation	BIOLOGICAL SCIENCES	Genetics, Genomics, Disease	10.1038/nature10659	2011-11-30	20	0	112
Creation and diagnosis of a solid-density plasma with an X-ray free-electron laser	EARTH & ENVIRONMENTAL SCIENCES	Physics, Planetary sciences	10.1038/nature10746	2012-01-25	4	0	112
Transcription factor PIF4 controls the thermosensory activation of flowering	BIOLOGICAL SCIENCES	Plant sciences, Developmental biology, Genetics, Genomics	10.1038/nature10928	2012-03-21	23	0	112
RNA sequencing of pancreatic circulating tumour cells implicates WNT signalling in metastasis	BIOLOGICAL SCIENCES	Cancer	10.1038/nature11217	2012-07-01	34	1	112
High-resolution crystal structure of human protease-activated receptor 1	BIOLOGICAL SCIENCES	Pharmacology, X-ray crystallography, G-protein-coupled receptors, Coagulation system	10.1038/nature11701	2012-12-09	15	4	112
Distinguishing the ultrafast dynamics of spin and orbital moments in solids	PHYSICAL SCIENCES	Materials science	10.1038/nature09070	2010-05-30	0	0	111
Spatiotemporal regulation of cell-cycle genes by SHORTROOT links patterning and growth	BIOLOGICAL SCIENCES	Stem cells, Developmental biology, Plant sciences	10.1038/nature09143	2010-07-04	3	0	111
Observation of scale invariance and universality in two-dimensional Bose gases	PHYSICAL SCIENCES	Physics	10.1038/nature09722	2011-01-26	0	0	111
Synaptic potentiation onto habenula neurons in the learned helplessness model of depression	BIOLOGICAL SCIENCES	Neuroscience, Physiology, Animal behaviour, Disease	10.1038/nature09742	2011-02-23	0	0	111
Molecular mechanism of anaerobic ammonium oxidation	BIOLOGICAL SCIENCES	Microbiology	10.1038/nature10453	2011-10-02	10	0	111
Two ten-billion-solar-mass black holes at the centres of giant elliptical galaxies	PHYSICAL SCIENCES	Astronomy, Astrophysics, Physics	10.1038/nature10636	2011-11-06	7	1	111
One or more bound planets per Milky Way star from microlensing observations	EARTH & ENVIRONMENTAL SCIENCES	Astronomy, Astrophysics, Planetary sciences	10.1038/nature10684	2012-01-11	55	28	111
Distinct contribution of stem and progenitor cells to epidermal maintenance	BIOLOGICAL SCIENCES	Cell biology, Developmental biology, Stem cells	10.1038/nature11393	2012-09-02	13	3	111
Biguanides suppress hepatic glucagon signalling by decreasing production of cyclic AMP		Type 2 diabetes mellitus	10.1038/nature11808	2013-01-06	8	0	111
Dietary intervention impact on gut microbial gene richness	BIOLOGICAL SCIENCES	Metagenomics	10.1038/nature12480	2013-08-28	86	5	111
Ultrastable silver nanoparticles	PHYSICAL SCIENCES	Nanoparticles, Synthesis and processing	10.1038/nature12523	2013-09-04	74	3	111
Sensitivity to perturbations in vivo implies high noise and suggests rate coding in cortex	BIOLOGICAL SCIENCES	Neuroscience	10.1038/nature09086	2010-07-04	3	0	110
A high C/O ratio and weak thermal inversion in the atmosphere of exoplanet WASP-12b	EARTH & ENVIRONMENTAL SCIENCES	Astronomy , Astrophysics, Physics, Planetary sciences, Geology and geophysics	10.1038/nature09602	2010-12-08	1	0	110
Functional mapping of single spines in cortical neurons in vivo	BIOLOGICAL SCIENCES	Neuroscience, Physiology	10.1038/nature10193	2011-06-26	42	0	110
Dicer recognizes the 5[prime] end of RNA for efficient and accurate processing	BIOLOGICAL SCIENCES	Molecular biology, Biochemistry, Structural biology	10.1038/nature10198	2011-07-13	15	1	110
Control of flowering and storage organ formation in potato by FLOWERING LOCUS T	BIOLOGICAL SCIENCES	Plant sciences	10.1038/nature10431	2011-09-25	28	2	110
Active tactile exploration using a brain-machine-brain interface	BIOLOGICAL SCIENCES	Neuroscience, Medical research, Applied physics and engineering, Physiology	10.1038/nature10489	2011-10-05	87	1	110
Genome sequencing reveals insights into physiology and longevity of the naked mole rat	BIOLOGICAL SCIENCES	Genetics and genomics, Biochemistry, Physiology	10.1038/nature10533	2011-10-12	82	21	110
Experimental infection of bats with Geomyces destructans causes white-nose syndrome	BIOLOGICAL SCIENCES	Disease, Microbiology, Ecology, Zoology	10.1038/nature10590	2011-10-26	22	6	110
The genomic landscape of species divergence in Ficedula flycatchers	BIOLOGICAL SCIENCES	Ecology, Genetics, Evolution, Genomics	10.1038/nature11584	2012-10-24	29	1	110
Genomic variation landscape of the human gut microbiome	BIOLOGICAL SCIENCES	Metagenomics	10.1038/nature11711	2012-12-05	211	6	110
Concurrent activation of striatal direct and indirect pathways during action initiation	BIOLOGICAL SCIENCES	Basal ganglia	10.1038/nature11846	2013-01-23	27	1	110
Mature HIV-1 capsid structure by cryo-electron microscopy and all-atom molecular dynamics	BIOLOGICAL SCIENCES	Computational models, Pathogens, Cryoelectron microscopy	10.1038/nature12162	2013-05-29	66	8	110
Stepwise [lsqb]FeFe[rsqb]-hydrogenase H-cluster assembly revealed in the structure of HydA[Dgr]EFG	BIOLOGICAL SCIENCES	Structural biology, Biochemistry, Genetics, Genomics, Evolution	10.1038/nature08993	2010-04-25	0	0	109
Structure of RCC1 chromatin factor bound to the nucleosome core particle	BIOLOGICAL SCIENCES	Structural biology, Biochemistry, Molecular biology	10.1038/nature09321	2010-08-25	4	0	109
A trans-acting locus regulates an anti-viral expression network and type 1 diabetes risk	BIOLOGICAL SCIENCES	Genomics, Medical research, Genetics	10.1038/nature09386	2010-09-08	0	0	109
Gene expression divergence recapitulates the developmental hourglass model	BIOLOGICAL SCIENCES	Evolution, Developmental biology, Genetics, Genomics	10.1038/nature09634	2010-12-08	1	1	109
A transient placental source of serotonin for the fetal forebrain	BIOLOGICAL SCIENCES	Developmental biology, Neuroscience, Physiology, Medical research	10.1038/nature09972	2011-04-20	4	0	109
Quantum annealing with manufactured spins	PHYSICAL SCIENCES	Physics, Applied physics and engineering	10.1038/nature10012	2011-05-11	8	0	109
A SUMOylation-defective MITF germline mutation predisposes to melanoma and renal carcinoma	BIOLOGICAL SCIENCES	Cancer, Cell biology, Genetics and genomics, Epidemiology	10.1038/nature10539	2011-10-19	8	0	109
Choice-specific sequences in parietal cortex during a virtual-navigation decision task	BIOLOGICAL SCIENCES	Neuroscience	10.1038/nature10918	2012-03-14	18	0	109
mTORC1 in the Paneth cell niche couples intestinal stem-cell function to calorie intake	BIOLOGICAL SCIENCES	Stem cells, Cell biology, Organismal biology, Medical research	10.1038/nature11163	2012-05-20	32	1	109
An index to assess the health and benefits of the global ocean	EARTH & ENVIRONMENTAL SCIENCES	Environmental science	10.1038/nature11397	2012-08-15	129	12	109
Combined pesticide exposure severely affects individual- and colony-level traits in bees	BIOLOGICAL SCIENCES	Ecology, Environmental science, Animal behaviour, Zoology	10.1038/nature11585	2012-10-21	201	20	109
Mitonuclear protein imbalance as a conserved longevity mechanism	BIOLOGICAL SCIENCES	Ageing	10.1038/nature12188	2013-05-22	58	4	109
Water ice and organics on the surface of the asteroid 24 Themis	EARTH & ENVIRONMENTAL SCIENCES	Astronomy, Astrophysics, Planetary sciences	10.1038/nature09029	2010-05-0	0	0	108
Climate change and the global malaria recession	BIOLOGICAL SCIENCES	Parasitology, Epidemiology	10.1038/nature09098	2010-05-23	7	0	108
A methyl transferase links the circadian clock to the regulation of alternative splicing	BIOLOGICAL SCIENCES	Developmental biology, Genetics, Cell biology, Genomics	10.1038/nature09470	2010-10-20	0	1	108
TRIM24 links a non-canonical histone signature to breast cancer	BIOLOGICAL SCIENCES	Biochemistry, Cancer	10.1038/nature09542	2010-12-15	0	0	108
Fat cells reactivate quiescent neuroblasts via TOR and glial insulin relays in Drosophila	BIOLOGICAL SCIENCES	Physiology, Stem cells, Developmental biology	10.1038/nature09867	2011-02-23	0	0	108
Self-formation of functional adenohypophysis in three-dimensional culture	BIOLOGICAL SCIENCES	Developmental biology, Stem cells	10.1038/nature10637	2011-11-09	56	1	108
Additive threats from pathogens, climate and land-use change for global amphibian diversity	BIOLOGICAL SCIENCES	Ecology, Environmental science	10.1038/nature10650	2011-11-16	30	2	108
Infection regulates pro-resolving mediators that lower antibiotic requirements	BIOLOGICAL SCIENCES	Immunology, Medical research, Biochemistry, Health and medicine	10.1038/nature11042	2012-04-25	4	2	108
A high-resolution map of the three-dimensional chromatin interactome in human cells	BIOLOGICAL SCIENCES	Epigenomics, Transcriptional regulatory elements, Chromatin structure, Gene regulatory networks	10.1038/nature12644	2013-10-20	34	0	108
TRPV1 structures in distinct conformations reveal activation mechanisms	BIOLOGICAL SCIENCES	Cryoelectron microscopy, Transient receptor potential channels	10.1038/nature12823	2013-12-04	30	2	108
Crystal structure of HIV-1 Tat complexed with human P-TEFb	BIOLOGICAL SCIENCES	Structural biology, Drug discovery	10.1038/nature09131	2010-06-13	0	0	107
Driving the cell cycle with a minimal CDK control network	BIOLOGICAL SCIENCES	Cell biology, Molecular biology, Genetics and genomics	10.1038/nature09543	2010-12-22	1	0	107
Functional regeneration of respiratory pathways after spinal cord injury	BIOLOGICAL SCIENCES	Neuroscience, Physiology	10.1038/nature10199	2011-07-13	11	0	107
Room temperature coherent control of defect spin qubits in silicon carbide	PHYSICAL SCIENCES	Physics, Materials science, Applied physics and engineering, Information technology	10.1038/nature10562	2011-11-02	7	1	107
Non-invasive prenatal measurement of the fetal genome	BIOLOGICAL SCIENCES	Biotechnology, Genetics, Genomics, Health and medicine	10.1038/nature11251	2012-07-04	306	6	107
HDAC8 mutations in Cornelia de Lange syndrome affect the cohesin acetylation cycle	BIOLOGICAL SCIENCES	Genetics, Genomics, Cell biology, Health and medicine	10.1038/nature11316	2012-08-12	8	0	107
The aged niche disrupts muscle stem cell quiescence	BIOLOGICAL SCIENCES	Cell biology, Molecular biology, Stem cells, Developmental biology	10.1038/nature11438	2012-09-26	49	4	107
Spontaneous motion in hierarchically assembled active matter		Applied physics , Engineering, Materials science, Physics	10.1038/nature11591	2012-11-07	13	1	107
Observation of spatially ordered structures in a two-dimensional Rydberg gas	PHYSICAL SCIENCES	Physics	10.1038/nature11596	2012-10-31	3	0	107
De novo mutations in histone-modifying genes in congenital heart disease	BIOLOGICAL SCIENCES	Development, Medical genetics, Epigenetics	10.1038/nature12141	2013-05-12	77	5	107
Structure of the human smoothened receptor bound to an antitumour agent	BIOLOGICAL SCIENCES	X-ray crystallography, G-protein-coupled receptors, Growth signalling	10.1038/nature12167	2013-05-01	18	0	107
Small regulatory RNAs inhibit RNA polymerase II during the elongation phase of transcription	BIOLOGICAL SCIENCES	Genetics, Genomics, Molecular biology	10.1038/nature09095	2010-06-13	0	0	106
Distinct representations of olfactory information in different cortical centres	BIOLOGICAL SCIENCES	Neuroscience, Animal behaviour	10.1038/nature09868	2011-03-30	2	0	106
Discovery of novel intermediate forms redefines the fungal tree of life	BIOLOGICAL SCIENCES	Evolution, Microbiology, Molecular biology, Ecology	10.1038/nature09984	2011-05-11	6	0	106
Hydrogen bonding at the water surface revealed by isotopic dilution spectroscopy	CHEMICAL SCIENCES	Chemistry, Applied physics and engineering, Physics	10.1038/nature10173	2011-06-08	5	0	106
14-3-3 proteins act as intracellular receptors for rice Hd3a florigen	BIOLOGICAL SCIENCES	Plant sciences, Structural biology, Developmental biology, Molecular biology	10.1038/nature10272	2011-07-31	61	2	106
A petunia ABC protein controls strigolactone-dependent symbiotic signalling and branching	BIOLOGICAL SCIENCES	Plant sciences, Molecular biology	10.1038/nature10873	2012-03-07	23	0	106
Selective cortical representation of attended speaker in multi-talker speech perception	BIOLOGICAL SCIENCES	Neuroscience, Physiology	10.1038/nature11020	2012-04-18	56	1	106
Sustained translational repression by eIF2[agr]-P mediates prion neurodegeneration	BIOLOGICAL SCIENCES	Neuroscience, Molecular biology	10.1038/nature11058	2012-05-06	24	8	106
TET2 promotes histone O-GlcNAcylation during gene transcription	BIOLOGICAL SCIENCES	DNA methylation	10.1038/nature11742	2012-12-09	6	0	106
The genomes of four tapeworm species reveal adaptations to parasitism	BIOLOGICAL SCIENCES	Genetics	10.1038/nature12031	2013-03-13	80	13	106
Native GABAB receptors are heteromultimers with a family of auxiliary subunits	BIOLOGICAL SCIENCES	Neuroscience, Cell biology, Biochemistry	10.1038/nature08964	2010-04-18	0	0	105
A faint type of supernova from a white dwarf with a helium-rich companion	PHYSICAL SCIENCES	Astronomy, Astrophysics	10.1038/nature09056	2010-05-23	3	0	105
Temperature-controlled organic carbon mineralization in lake sediments	EARTH & ENVIRONMENTAL SCIENCES	Climate science, Environmental science	10.1038/nature09186	2010-07-25	0	0	105
Scale-free structural organization of oxygen interstitials in La2CuO4+y	PHYSICAL SCIENCES	Materials science	10.1038/nature09260	2010-08-15	0	0	105
Stage-specific sensitivity to p53 restoration during lung cancer progression	BIOLOGICAL SCIENCES	Cancer, Genetics, Genomics, Drug discovery	10.1038/nature09535	2010-11-24	0	0	105
A phylogenetically based transcriptome age index mirrors ontogenetic divergence patterns	BIOLOGICAL SCIENCES	Evolution, Genetics, Genomics, Developmental biology	10.1038/nature09632	2010-12-08	1	0	105
Suppression of lung adenocarcinoma progression by Nkx2-1		Cancer, Genetics and genomics, Disease, Medical research	10.1038/nature09881	2011-04-06	0	0	105
Real-time quantum feedback prepares and stabilizes photon number states	PHYSICAL SCIENCES	Physics	10.1038/nature10376	2011-08-31	6	1	105
Analysis of Plasmodium falciparum diversity in natural infections by deep sequencing	BIOLOGICAL SCIENCES	Parasitology, Genetics, Genomics, Epidemiology, Evolution	10.1038/nature11174	2012-06-13	4	0	105
Chronic lymphocytic leukaemia is driven by antigen-independent cell-autonomous signalling	BIOLOGICAL SCIENCES	Immunology, Cancer, Medical research	10.1038/nature11309	2012-08-12	13	0	105
Pathogenesis and transmission of avian influenza A (H7N9) virus in ferrets and mice	BIOLOGICAL SCIENCES	Viral transmission	10.1038/nature12391	2013-07-10	20	1	105
K-Ras(G12C) inhibitors allosterically control GTP affinity and effector interactions	BIOLOGICAL SCIENCES	Small molecules, Cancer, Chemical synthesis, Targeted therapies	10.1038/nature12796	2013-11-20	74	5	105
Cell death by pyroptosis drives CD4 T-cell depletion in HIV-1 infection	BIOLOGICAL SCIENCES	Target validation, HIV infections, Inflammasome	10.1038/nature12940	2013-12-19	59	7	105
Histone H4K20/H3K9 demethylase PHF8 regulates zebrafish brain and craniofacial development	BIOLOGICAL SCIENCES	Molecular biology, Developmental biology, Cell biology, Medical research	10.1038/nature09261	2010-07-11	0	0	104
An influence of solar spectral variations on radiative forcing of climate	EARTH & ENVIRONMENTAL SCIENCES	Climate science	10.1038/nature09426	2010-10-06	0	0	104
Support for a synaptic chain model of neuronal sequence generation	BIOLOGICAL SCIENCES	Animal behaviour, Neuroscience, Psychology	10.1038/nature09514	2010-10-24	1	0	104
Structural changes of envelope proteins during alphavirus fusion	BIOLOGICAL SCIENCES	Virology, Structural biology	10.1038/nature09546	2010-12-01	0	0	104
Melt-induced speed-up of Greenland ice sheet offset by efficient subglacial drainage	EARTH & ENVIRONMENTAL SCIENCES	Climate science, Environmental science	10.1038/nature09740	2011-01-26	3	0	104
DHODH modulates transcriptional elongation in the neural crest and melanoma	BIOLOGICAL SCIENCES	Cancer, Chemical biology, Developmental biology, Stem cells	10.1038/nature09882	2011-03-23	0	0	104
Fancd2 counteracts the toxic effects of naturally produced aldehydes in mice	BIOLOGICAL SCIENCES	Medical research, Disease, Cancer, Genetics and genomics	10.1038/nature10192	2011-07-06	6	0	104
Cryptochromes mediate rhythmic repression of the glucocorticoid receptor	BIOLOGICAL SCIENCES	Biochemistry, Physiology	10.1038/nature10700	2011-12-14	5	0	104
Charge order and three-site distortions in the Verwey structure of magnetite	CHEMICAL SCIENCES	Chemistry, Physics	10.1038/nature10704	2011-12-21	2	1	104
Catalytic functionalization of unactivated primary C-H bonds directed by an alcohol	CHEMICAL SCIENCES	Chemistry	10.1038/nature10785	2012-02-29	14	1	104
Asymmetric spiroacetalization catalysed by confined Bronsted acids	BIOLOGICAL SCIENCES	Chemistry, Chemical biology	10.1038/nature10932	2012-03-14	4	0	104
Division and subtraction by distinct cortical inhibitory networks in vivo	BIOLOGICAL SCIENCES	Neuroscience	10.1038/nature11347	2012-08-08	24	2	104
A promoter-level mammalian expression atlas	BIOLOGICAL SCIENCES	Gene regulatory networks, Multicellular systems, Gene regulation, Transcriptomics	10.1038/nature13182	2014-03-26	166	7	104
An asymmetric explosion as the origin of spectral evolution diversity in type Ia supernovae	PHYSICAL SCIENCES	Astronomy, Astrophysics	10.1038/nature09122	2010-07-04	0	0	103
Chromosomal rearrangements maintain a polymorphic supergene controlling butterfly mimicry	BIOLOGICAL SCIENCES	Evolution, Ecology, Genetics and genomics, Zoology	10.1038/nature10341	2011-08-14	15	3	103
Natural killer cells act as rheostats modulating antiviral T cells	BIOLOGICAL SCIENCES	Immunology, Virology, Medical research, Microbiology	10.1038/nature10624	2011-11-20	8	0	103
Autistic-like social behaviour in Shank2-mutant mice improved by restoring NMDA receptor function	BIOLOGICAL SCIENCES	Neuroscience, Animal behaviour, Therapeutics, Molecular biology	10.1038/nature11208	2012-06-13	1	0	103
Tumour suppressor RNF43 is a stem-cell E3 ligase that induces endocytosis of Wnt receptors	BIOLOGICAL SCIENCES	Cancer, Genetics, Genomics, Stem cells, Cell biology	10.1038/nature11308	2012-08-15	15	0	103
Activation of specific interneurons improves V1 feature selectivity and visual perception	BIOLOGICAL SCIENCES	Neuroscience, Animal behaviour, Physiology	10.1038/nature11312	2012-08-08	19	1	103
FMRP targets distinct mRNA sequence elements to regulate protein expression	BIOLOGICAL SCIENCES	RNA metabolism, RNA-binding proteins, RNA, Diseases of the nervous system	10.1038/nature11737	2012-12-12	14	3	103
Rev-Erbs repress macrophage gene expression by inhibiting enhancer-directed transcription	BIOLOGICAL SCIENCES	Transcription	10.1038/nature12209	2013-06-02	6	0	103
A dimorphic pheromone circuit in Drosophila from sensory input to descending output	BIOLOGICAL SCIENCES	Neuroscience	10.1038/nature09554	2010-12-01	1	0	102
Fluctuating stripes at the onset of the pseudogap in the high-Tc superconductor Bi2Sr2CaCu2O8+x	PHYSICAL SCIENCES	Physics	10.1038/nature09597	2010-12-01	0	0	102
Low strength of deep San Andreas fault gouge from SAFOD core	EARTH & ENVIRONMENTAL SCIENCES	Geology and geophysics	10.1038/nature09927	2011-03-23	0	0	102
Crystal structure of the human centromeric nucleosome containing CENP-A	BIOLOGICAL SCIENCES	Structural biology, Cell biology, Biochemistry, Molecular biology	10.1038/nature10258	2011-07-10	16	0	102
Oxysterols direct immune cell migration via EBI2	BIOLOGICAL SCIENCES	Immunology, Physiology	10.1038/nature10280	2011-07-27	2	0	102
Fast core rotation in red-giant stars as revealed by gravity-dominated mixed modes		Astronomy, Astrophysics	10.1038/nature10612	2011-12-07	5	0	102
A gas cloud on its way towards the supermassive black hole at the Galactic Centre	PHYSICAL SCIENCES	Astronomy, Astrophysics	10.1038/nature10652	2011-12-14	56	3	102
Atomic model of the type III secretion system needle	BIOLOGICAL SCIENCES	Structural biology, Biophysics	10.1038/nature11079	2012-05-20	2	0	102
Digital cameras with designs inspired by the arthropod eye		Materials for devices, Engineering, Optics and photonics	10.1038/nature12083	2013-05-01	94	21	102
Video game training enhances cognitive control in older adults	BIOLOGICAL SCIENCES	Translational research, Cognitive control, Cognitive ageing	10.1038/nature12486	2013-09-04	627	40	102
Modulation of Shigella virulence in response to available oxygen in vivo		Nature, science, science news, biology, physics, genetics, astronomy, astrophysics, quantum physics, evolution, evolutionary biology, geophysics, climate change, earth science, materials science, interdisciplinary science, science policy, medicine, systems biology, genomics, transcriptomics, palaeobiology, ecology, molecular biology, cancer, immunology, pharmacology, development, developmental bi…	10.1038/nature08970	2010-05-02	0	0	101
Phase-preserving amplification near the quantum limit with a Josephson ring modulator	PHYSICAL SCIENCES	Applied physics , Engineering	10.1038/nature09035	2010-05-09	0	0	101
The structure of (CENP-A-H4)2 reveals physical features that mark centromeres	BIOLOGICAL SCIENCES	Biochemistry, Structural biology, Genetics, Genomics, Biophysics	10.1038/nature09323	2010-08-25	0	0	101
Atomic-level modelling of the HIV capsid	BIOLOGICAL SCIENCES	Virology, Biochemistry, Structural biology, Biophysics	10.1038/nature09640	2011-01-19	0	1	101
Universal spin transport in a strongly interacting Fermi gas	PHYSICAL SCIENCES	Physics	10.1038/nature09989	2011-04-13	1	0	101
Solution structure of a minor and transiently formed state of a T4 lysozyme mutant	BIOLOGICAL SCIENCES	Chemistry, Biophysics, Structural biology	10.1038/nature10349	2011-08-21	2	0	101
Birth of a relativistic outflow in the unusual [ggr]-ray transient Swift J164449.3+573451	PHYSICAL SCIENCES	Astronomy , Astrophysics, Physics	10.1038/nature10366	2011-08-24	9	0	101
Structural basis for a [lsqb]4Fe-3S[rsqb] cluster in the oxygen-tolerant membrane-bound [lsqb]NiFe[rsqb]-hydrogenase	BIOLOGICAL SCIENCES	Structural biology, Biophysics	10.1038/nature10504	2011-10-16	17	0	101
Direct frequency comb spectroscopy in the extreme ultraviolet		Physics, Applied physics , Technology, Engineering	10.1038/nature10711	2012-02-01	1	0	101
Brain-wide neuronal dynamics during motor adaptation in zebrafish	BIOLOGICAL SCIENCES	Neuroscience	10.1038/nature11057	2012-05-09	44	1	101
Protein activity regulation by conformational entropy	BIOLOGICAL SCIENCES	Biophysics, Biochemistry, Structural biology	10.1038/nature11271	2012-07-11	11	0	101
Genetic programs constructed from layered logic gates in single cells	BIOLOGICAL SCIENCES	Molecular biology, Applied physics , Engineering, Microbiology	10.1038/nature11516	2012-10-07	46	3	101
Somatic copy number mosaicism in human skin revealed by induced pluripotent stem cells	BIOLOGICAL SCIENCES	Cell biology, Genetics, Genomics, Stem cells	10.1038/nature11629	2012-11-18	69	7	101
mTOR kinase structure, mechanism and regulation	BIOLOGICAL SCIENCES	TOR signalling, Growth signalling, X-ray crystallography, Kinases	10.1038/nature12122	2013-05-01	48	2	101
Selective activation of p53-mediated tumour suppression in high-grade tumours	BIOLOGICAL SCIENCES	Cancer, Cell biology	10.1038/nature09526	2010-11-24	0	0	100
Preplay of future place cell sequences by hippocampal cellular assemblies	BIOLOGICAL SCIENCES	Neuroscience, Physiology, Animal behaviour, Psychology	10.1038/nature09633	2010-12-22	6	0	100
Structure of human O-GlcNAc transferase and its complex with a peptide substrate	BIOLOGICAL SCIENCES	Structural biology, Cell biology, Biochemistry, Disease	10.1038/nature09638	2011-01-16	0	2	100
X-ray structure of a bacterial oligosaccharyltransferase	BIOLOGICAL SCIENCES	Structural biology, Biochemistry	10.1038/nature10151	2011-06-15	2	1	100
HIV-1 adaptation to NK-cell-mediated immune pressure	BIOLOGICAL SCIENCES	Immunology, Genetics and genomics, Virology	10.1038/nature10237	2011-08-03	3	2	100
Second messenger role for Mg2+ revealed by human T-cell immunodeficiency	BIOLOGICAL SCIENCES	Disease, Immunology, Cell biology	10.1038/nature10246	2011-07-27	4	0	100
A role for cohesin in T-cell-receptor rearrangement and thymocyte differentiation	BIOLOGICAL SCIENCES	Cell biology, Genetics and genomics, Immunology, Biochemistry	10.1038/nature10312	2011-08-10	11	0	100
Crystal structure of nucleotide-free dynamin	BIOLOGICAL SCIENCES	Structural biology, Biophysics, Biochemistry, Molecular biology	10.1038/nature10369	2011-09-18	5	0	100
Linking mantle plumes, large igneous provinces and environmental catastrophes	EARTH & ENVIRONMENTAL SCIENCES	Earth science, Geology and geophysics, Environmental science	10.1038/nature10385	2011-09-14	7	1	100
Homeostatic response to hypoxia is regulated by the N-end rule pathway in plants	BIOLOGICAL SCIENCES	Plant sciences, Biochemistry, Genetics and genomics, Molecular biology	10.1038/nature10534	2011-10-23	24	1	100
SIRT7 links H3K18 deacetylation to maintenance of oncogenic transformation	BIOLOGICAL SCIENCES	Molecular biology, Cancer	10.1038/nature11043	2012-05-06	4	0	100
Hypothalamic programming of systemic ageing involving IKK-[bgr], NF-[kgr]B and GnRH	BIOLOGICAL SCIENCES	Ageing	10.1038/nature12143	2013-05-01	167	30	100
Immune clearance of highly pathogenic SIV infection	BIOLOGICAL SCIENCES	Vaccines, Live attenuated vaccines, Pathogens	10.1038/nature12519	2013-09-11	169	28	100
Stimulus-triggered fate conversion of somatic cells into pluripotency	BIOLOGICAL SCIENCES	Reprogramming	10.1038/nature12968	2014-01-29	3442	145	100
Long-term stability of global erosion rates and weathering during late-Cenozoic cooling		Earth sciences, Geology, Geophysics, Climate science, Evolution	10.1038/nature09044	2010-05-16	1	0	99
Sparse coding and high-order correlations in fine-scale cortical networks	BIOLOGICAL SCIENCES	Neuroscience	10.1038/nature09178	2010-07-04	0	0	99
Scattering by chorus waves as the dominant cause of diffuse auroral precipitation	EARTH & ENVIRONMENTAL SCIENCES	Earth sciences, Physics, Geology, Geophysics	10.1038/nature09467	2010-10-20	0	0	99
The structural basis for membrane binding and pore formation by lymphocyte perforin	BIOLOGICAL SCIENCES	Structural biology, Cancer, Immunology	10.1038/nature09518	2010-10-31	0	0	99
Lyn is a redox sensor that mediates leukocyte wound attraction in vivo	BIOLOGICAL SCIENCES	Cell biology, Immunology, Biochemistry, Disease	10.1038/nature10632	2011-11-20	8	0	99
Expression of tumour-specific antigens underlies cancer immunoediting	BIOLOGICAL SCIENCES	Cancer, Medical research, Immunology	10.1038/nature10803	2012-02-08	12	0	99
Crowding induces live cell extrusion to maintain homeostatic cell numbers in epithelia	PHYSICAL SCIENCES	Cell biology, Developmental biology, Cancer, Applied physics , Engineering	10.1038/nature10999	2012-04-15	9	1	99
Microbiota-liberated host sugars facilitate post-antibiotic expansion of enteric pathogens	BIOLOGICAL SCIENCES	Microbiome	10.1038/nature12503	2013-09-01	58	3	99
I[kgr]B[zgr] regulates TH17 development by cooperating with ROR nuclear receptors	BIOLOGICAL SCIENCES	Immunology, Cell biology	10.1038/nature08922	2010-04-11	0	0	98
Calcium-dependent protein kinase 1 is an essential regulator of exocytosis in Toxoplasma	BIOLOGICAL SCIENCES	Parasitology, Chemical biology, Cell biology	10.1038/nature09022	2010-05-23	0	0	98
An RNA polymerase II- and AGO4-associated protein acts in RNA-directed DNA methylation	BIOLOGICAL SCIENCES	Molecular biology, Genetics, Genomics, Plant sciences, Physiology	10.1038/nature09025	2010-04-21	0	0	98
Single-molecule dynamics of gating in a neurotransmitter transporter homologue	CHEMICAL SCIENCES	Biophysics, Biochemistry, Structural biology, Chemical biology	10.1038/nature09057	2010-05-16	0	0	98
Ubiquitin-dependent DNA damage bypass is separable from genome replication		Molecular biology, Genetics, Genomics	10.1038/nature09097	2010-05-09	0	0	98
Role of a ribosome-associated E3 ubiquitin ligase in protein quality control	BIOLOGICAL SCIENCES	Biochemistry, Cell biology, Molecular biology	10.1038/nature09371	2010-09-12	0	0	98
Cap binding and immune evasion revealed by Lassa nucleoprotein structure	BIOLOGICAL SCIENCES	Virology, Structural biology, Immunology, Biochemistry	10.1038/nature09605	2010-11-17	0	0	98
Prion propagation and toxicity in vivo occur in two distinct mechanistic phases	BIOLOGICAL SCIENCES	Biochemistry, Medical research, Microbiology, Neuroscience	10.1038/nature09768	2011-02-23	0	0	98
Probing cellular protein complexes using single-molecule pull-down	BIOLOGICAL SCIENCES	Biotechnology, Biophysics, Biochemistry, Cell biology	10.1038/nature10016	2011-05-25	0	0	98
Modulation of Rab GTPase function by a protein phosphocholine transferase	BIOLOGICAL SCIENCES	Cell biology, Biochemistry, Microbiology, Molecular biology	10.1038/nature10335	2011-08-07	5	0	98
Nonlinear material behaviour of spider silk yields robust webs	BIOLOGICAL SCIENCES	Materials science, Applied physics , Engineering, Biophysics	10.1038/nature10739	2012-02-01	20	1	98
Field-driven photoemission from nanostructures quenches the quiver motion	PHYSICAL SCIENCES	Physics, Applied physics , Engineering, Materials science	10.1038/nature10878	2012-03-07	0	1	98
Structure of a RING E3 ligase and ubiquitin-loaded E2 primed for catalysis	BIOLOGICAL SCIENCES	Structural biology, Molecular biology, Biochemistry, Cell biology	10.1038/nature11376	2012-07-29	8	2	98
Automated design of ligands to polypharmacological profiles	BIOLOGICAL SCIENCES	Lead optimization, G-protein-coupled receptors, Drug discovery, Drug discovery and development	10.1038/nature11691	2012-12-12	27	0	98
A vast, thin plane of corotating dwarf galaxies orbiting the Andromeda galaxy		Galaxies and clusters	10.1038/nature11717	2013-01-02	133	22	98
Conformational biosensors reveal GPCR signalling from endosomes	BIOLOGICAL SCIENCES	Hormone receptors	10.1038/nature12000	2013-03-20	29	0	98
Therapeutic efficacy of potent neutralizing HIV-1-specific monoclonal antibodies in SHIV-infected rhesus monkeys	BIOLOGICAL SCIENCES	Retrovirus, HIV infections	10.1038/nature12744	2013-10-30	42	3	98
The histone variant macroH2A suppresses melanoma progression through regulation of CDK8	BIOLOGICAL SCIENCES	Cancer, Molecular biology	10.1038/nature09590	2010-12-22	0	1	97
Structure and control of the actin regulatory WAVE complex	BIOLOGICAL SCIENCES	Cell biology, Biochemistry, Structural biology, Neuroscience	10.1038/nature09623	2010-11-24	0	0	97
Neuronal basis of age-related working memory decline	BIOLOGICAL SCIENCES	Neuroscience	10.1038/nature10243	2011-07-27	47	3	97
Mechanical strain in actin networks regulates FilGAP and integrin binding to filamin A	BIOLOGICAL SCIENCES	Biophysics, Molecular biology, Biotechnology, Health and medicine	10.1038/nature10430	2011-09-18	3	0	97
Changes in plant community composition lag behind climate warming in lowland forests	BIOLOGICAL SCIENCES	Ecology, Climate science, Plant sciences	10.1038/nature10548	2011-10-19	13	0	97
Social networks and cooperation in hunter-gatherers	BIOLOGICAL SCIENCES	Evolution, Anthropology, Psychology	10.1038/nature10736	2012-01-25	75	5	97
Ice-sheet collapse and sea-level rise at the Bolling warming 14,600[thinsp]years ago	EARTH & ENVIRONMENTAL SCIENCES	Climate science, Earth sciences, Environmental science, Geology, Geophysics	10.1038/nature10902	2012-03-28	23	0	97
Autistic-like behaviours and hyperactivity in mice lacking ProSAP1/Shank2	BIOLOGICAL SCIENCES	Neuroscience, Genetics, Genomics, Health and medicine, Medical research	10.1038/nature11015	2012-04-29	18	0	97
Multiple dynamic representations in the motor cortex during sensorimotor learning	BIOLOGICAL SCIENCES	Neuroscience, Technology, Animal behaviour, Biophysics	10.1038/nature11039	2012-04-25	14	0	97
Genomic analysis of a key innovation in an experimental Escherichia coli population	BIOLOGICAL SCIENCES	Evolution, Microbiology, Genetics, Genomics	10.1038/nature11514	2012-09-19	73	7	97
Inhibition dominates sensory responses in the awake cortex	BIOLOGICAL SCIENCES	Striate cortex	10.1038/nature11665	2012-11-21	60	0	97
Replication stress links structural and numerical cancer chromosomal instability		Cancer genomics, Colorectal cancer, Chromosomes, DNA replication	10.1038/nature11935	2013-02-27	14	7	97
The folding cooperativity of a protein is controlled by its chain topology	BIOLOGICAL SCIENCES	Biochemistry, Molecular biology, Biophysics, Structural biology	10.1038/nature09021	2010-05-23	0	0	96
G domain dimerization controls dynamin&#x27;s assembly-stimulated GTPase activity	BIOLOGICAL SCIENCES	Cell biology, Biochemistry, Structural biology	10.1038/nature09032	2010-04-28	0	0	96
Blindsight depends on the lateral geniculate nucleus	BIOLOGICAL SCIENCES	Neuroscience	10.1038/nature09179	2010-06-23	1	1	96
The Ndc80 kinetochore complex forms oligomeric arrays along microtubules	BIOLOGICAL SCIENCES	Structural biology, Cell biology, Biochemistry, Biophysics	10.1038/nature09423	2010-10-13	0	0	96
Synthetic chromosome arms function in yeast and generate phenotypic diversity by design	BIOLOGICAL SCIENCES	Molecular biology, Genetics and genomics, Microbiology	10.1038/nature10403	2011-09-14	38	1	96
Energetics and the evolution of human brain size	BIOLOGICAL SCIENCES	Archaeology and anthropology, Evolution, Zoology	10.1038/nature10629	2011-11-09	96	7	96
G-protein-coupled receptor inactivation by an allosteric inverse-agonist antibody	BIOLOGICAL SCIENCES	Structural biology, Biochemistry, Molecular biology, Drug discovery	10.1038/nature10750	2012-01-29	33	1	96
Eemian interglacial reconstructed from a Greenland folded ice core	EARTH & ENVIRONMENTAL SCIENCES	Climate science	10.1038/nature11789	2013-01-23	83	16	96
Genetics of rheumatoid arthritis contributes to biology and drug discovery	BIOLOGICAL SCIENCES	Genome-wide association studies, Virtual screening	10.1038/nature12873	2013-12-25	114	6	96
Early Pleistocene human occupation at the edge of the boreal zone in northwest Europe	BIOLOGICAL SCIENCES	Palaeontology, Earth sciences	10.1038/nature09117	2010-07-11	2	0	95
Subcapsular sinus macrophages prevent CNS invasion on peripheral infection with a neurotropic virus	BIOLOGICAL SCIENCES	Immunology, Virology	10.1038/nature09118	2010-06-25	0	0	95
A ribosome-associating factor chaperones tail-anchored membrane proteins	BIOLOGICAL SCIENCES	Cell biology, Biochemistry	10.1038/nature09296	2010-08-01	0	0	95
Demographic compensation and tipping points in climate-induced range shifts	BIOLOGICAL SCIENCES	Environmental science, Climate science, Plant sciences	10.1038/nature09439	2010-10-20	0	0	95
A population-specific HTR2B stop codon predisposes to severe impulsivity	BIOLOGICAL SCIENCES	Genetics and genomics, Animal behaviour, Neuroscience	10.1038/nature09629	2010-12-22	3	0	95
Depth-dependent extension, two-stage breakup and cratonic underplating at rifted margins	EARTH & ENVIRONMENTAL SCIENCES	Geology and geophysics	10.1038/nature09988	2011-05-04	0	0	95
Human oocytes reprogram somatic cells to a pluripotent state	BIOLOGICAL SCIENCES	Stem cells, Developmental biology, Cell biology	10.1038/nature10397	2011-10-05	49	4	95
The role of Drosophila Piezo in mechanical nociception	BIOLOGICAL SCIENCES	Neuroscience	10.1038/nature10801	2012-02-19	9	0	95
Stability criteria for complex ecosystems	BIOLOGICAL SCIENCES	Ecology	10.1038/nature10832	2012-02-19	25	0	95
Electron tomography at 2.4-angstrom resolution	PHYSICAL SCIENCES	Applied physics , Engineering, Materials science, Physics	10.1038/nature10934	2012-03-21	12	2	95
Restoration of vision after transplantation of photoreceptors	BIOLOGICAL SCIENCES	Neuroscience, Stem cells, Developmental biology	10.1038/nature10997	2012-04-18	92	5	95
Neural population dynamics during reaching	BIOLOGICAL SCIENCES	Neuroscience	10.1038/nature11129	2012-06-03	21	2	95
The genomic signature of dog domestication reveals adaptation to a starch-rich diet	BIOLOGICAL SCIENCES	Evolutionary genetics, Population genetics, Genomics, Metabolism	10.1038/nature11837	2013-01-23	379	63	95
NANOG-dependent function of TET1 and TET2 in establishment of pluripotency	BIOLOGICAL SCIENCES	Induced pluripotent stem cells	10.1038/nature11925	2013-02-10	10	4	95
Innate lymphoid cells regulate CD4+ T-cell responses to intestinal commensal bacteria	BIOLOGICAL SCIENCES	Chronic inflammation, MHC class II, Mucosal immunology, Innate lymphoid cells	10.1038/nature12240	2013-05-22	17	0	95
DNA interrogation by the CRISPR RNA-guided endonuclease Cas9	BIOLOGICAL SCIENCES	Single-molecule biophysics, Biophysical chemistry, DNA, RNA	10.1038/nature13011	2014-01-29	89	0	95
Water and its influence on the lithosphere-asthenosphere boundary	EARTH & ENVIRONMENTAL SCIENCES	Earth sciences, Geology, Geophysics	10.1038/nature09369	2010-09-24	0	0	94
none	BIOLOGICAL SCIENCES	Biophysics, Cell biology	10.1038/nature09438	2010-09-15	0	0	94
Genomic and functional adaptation in surface ocean planktonic prokaryotes	BIOLOGICAL SCIENCES	Genetics, Genomics, Microbiology	10.1038/nature09530	2010-11-03	0	0	94
Probing the electromagnetic field of a 15-nanometre hotspot by single molecule imaging	PHYSICAL SCIENCES	Applied physics and engineering, Materials science	10.1038/nature09698	2011-01-19	0	0	94
Lifespan extension induced by AMPK and calcineurin is mediated by CRTC-1 and CREB	BIOLOGICAL SCIENCES	Genetics and genomics, Molecular biology, Biochemistry	10.1038/nature09706	2011-02-16	0	1	94
A conserved mechanism of DEAD-box ATPase activation by nucleoporins and InsP6 in mRNA export	BIOLOGICAL SCIENCES	Structural biology, Biochemistry	10.1038/nature09862	2011-03-27	0	0	94
Sharply increased mass loss from glaciers and ice caps in the Canadian Arctic Archipelago	EARTH & ENVIRONMENTAL SCIENCES	Earth science, Climate science, Geology and geophysics	10.1038/nature10089	2011-04-20	0	1	94
Woody cover and hominin environments in the past 6[thinsp]million years	BIOLOGICAL SCIENCES	Archaeology and anthropology, Ecology, Earth science	10.1038/nature10306	2011-08-03	8	2	94
Early dispersal of modern humans in Europe and implications for Neanderthal behaviour	BIOLOGICAL SCIENCES	Archaeology and anthropology, Evolution, Palaeontology	10.1038/nature10617	2011-11-02	27	3	94
The H3K27 demethylase Utx regulates somatic and germ cell epigenetic reprogramming	BIOLOGICAL SCIENCES	Developmental biology, Medical research, Molecular biology, Stem cells	10.1038/nature11272	2012-07-08	17	2	94
Chromatin organization is a major influence on regional mutation rates in human cancer cells	BIOLOGICAL SCIENCES	Genomics, Genetics, Evolution, Cancer	10.1038/nature11273	2012-07-22	110	1	94
Cross-neutralization of influenza A viruses mediated by a single antibody loop	BIOLOGICAL SCIENCES	Immunology, Structural biology, Virology, Therapeutics	10.1038/nature11414	2012-09-16	4	1	94
Pregnancy imprints regulatory memory that sustains anergy to fetal antigen	BIOLOGICAL SCIENCES	Immunology, Health and medicine	10.1038/nature11462	2012-09-26	44	2	94
Serine is a natural ligand and allosteric activator of pyruvate kinase M2	BIOLOGICAL SCIENCES	Cell biology, Cancer, Biochemistry	10.1038/nature11540	2012-10-14	9	2	94
T-helper-1-cell cytokines drive cancer into senescence	BIOLOGICAL SCIENCES	Cancer therapy	10.1038/nature11824	2013-02-03	143	6	94
Dynamic regulatory network controlling TH17 cell differentiation	BIOLOGICAL SCIENCES	Systems biology, Immunology, Nanoscience and technology	10.1038/nature11981	2013-03-06	19	3	94
Connectomic reconstruction of the inner plexiform layer in the mouse retina	BIOLOGICAL SCIENCES	Retina	10.1038/nature12346	2013-08-07	48	4	94
Genome-wide analysis reveals novel molecular features of mouse recombination hotspots	PHYSICAL SCIENCES	Molecular biology, Genetics and genomics, Computing science, Developmental biology	10.1038/nature09869	2011-04-03	0	0	93
Sequence-based characterization of structural variation in the mouse genome	BIOLOGICAL SCIENCES	Genetics and genomics, Disease	10.1038/nature10432	2011-09-14	2	2	93
An absence of ex-companion stars in the type Ia supernova remnant SNR 0509-67.5	PHYSICAL SCIENCES	Astronomy, Astrophysics, Physics	10.1038/nature10692	2012-01-11	6	1	93
Atomic inner-shell X-ray laser at 1.46 nanometres pumped by an X-ray free-electron laser	PHYSICAL SCIENCES	Physics	10.1038/nature10721	2012-01-25	11	2	93
Imaging ultrafast molecular dynamics with laser-induced electron diffraction	PHYSICAL SCIENCES	Physics, Chemistry, Applied physics , Engineering, Technology	10.1038/nature10820	2012-03-07	19	3	93
Thermal and electrical conductivity of iron at Earth/&#x27;s core conditions	EARTH & ENVIRONMENTAL SCIENCES	Earth sciences, Physics, Planetary sciences, Materials science	10.1038/nature11031	2012-04-11	12	1	93
Site-specific DICER and DROSHA RNA products control the DNA-damage response	BIOLOGICAL SCIENCES	Cell biology, Molecular biology, Cancer, Genetics, Genomics	10.1038/nature11179	2012-05-23	35	0	93
Crystal structure of a bacterial homologue of glucose transporters GLUT1-4	BIOLOGICAL SCIENCES	Structural biology, Biochemistry	10.1038/nature11524	2012-10-17	12	3	93
A T-bet gradient controls the fate and function of CCR6-ROR[ggr]t+ innate lymphoid cells	BIOLOGICAL SCIENCES	Innate immunity	10.1038/nature11813	2013-01-16	5	0	93
Low-temperature aqueous-phase methanol dehydrogenation to hydrogen and carbon dioxide	CHEMICAL SCIENCES	Catalysis, Organometallic chemistry	10.1038/nature11891	2013-02-27	30	6	93
Small molecule inhibition of the KRAS-PDE[dgr] interaction impairs oncogenic KRAS signalling	BIOLOGICAL SCIENCES	Small molecules, Growth signalling, Oncogenes	10.1038/nature12205	2013-05-22	33	6	93
Tailoring light-matter-spin interactions in colloidal hetero-nanostructures	PHYSICAL SCIENCES	Applied physics , Engineering, Materials science	10.1038/nature09150	2010-07-04	0	0	92
Transmission of topological surface states through surface barriers	PHYSICAL SCIENCES	Applied physics , Engineering	10.1038/nature09189	2010-07-01	0	0	92
Structural basis of RNA polymerase II backtracking, arrest and reactivation	BIOLOGICAL SCIENCES	Structural biology, Molecular biology	10.1038/nature09785	2011-02-23	0	0	92
Treatment of stroke with a PSD-95 inhibitor in the gyrencephalic primate brain	BIOLOGICAL SCIENCES	Neuroscience, Therapeutics, Disease, Medical research	10.1038/nature10841	2012-02-29	29	2	92
Prion-like behaviour and tau-dependent cytotoxicity of pyroglutamylated amyloid-[bgr]	BIOLOGICAL SCIENCES	Neuroscience, Cell biology, Biochemistry, Disease	10.1038/nature11060	2012-05-02	17	2	92
The bonobo genome compared with the chimpanzee and human genomes	BIOLOGICAL SCIENCES	Evolution, Genetics, Genomics	10.1038/nature11128	2012-06-13	364	26	92
TNF receptor 1 genetic risk mirrors outcome of anti-TNF therapy in multiple sclerosis	BIOLOGICAL SCIENCES	Medical research, Immunology, Genetics, Genomics, Health and medicine	10.1038/nature11307	2012-07-08	30	0	92
Serine starvation induces stress and p53-dependent metabolic remodelling in cancer cells	BIOLOGICAL SCIENCES	Cancer metabolism	10.1038/nature11743	2012-12-16	10	1	92
Bell violation using entangled photons without the fair-sampling assumption	PHYSICAL SCIENCES	Quantum mechanics	10.1038/nature12012	2013-04-14	2	6	92
Activation and allosteric modulation of a muscarinic acetylcholine receptor	BIOLOGICAL SCIENCES	X-ray crystallography, G-protein-coupled receptors	10.1038/nature12735	2013-11-20	39	1	92
Lunar apatite with terrestrial volatile abundances	EARTH & ENVIRONMENTAL SCIENCES	Earth sciences, Planetary sciences, Geology, Geophysics	10.1038/nature09274	2010-07-25	0	0	91
TERRA and hnRNPA1 orchestrate an RPA-to-POT1 switch on telomeric single-stranded DNA	BIOLOGICAL SCIENCES	Biochemistry, Cell biology	10.1038/nature09772	2011-03-13	0	0	91
Subunit arrangement and phenylethanolamine binding in GluN1/GluN2B NMDA receptors	BIOLOGICAL SCIENCES	Structural biology, Biochemistry, Neuroscience, Biophysics	10.1038/nature10180	2011-06-15	3	0	91
Crystal structure of a copper-transporting PIB-type ATPase	BIOLOGICAL SCIENCES	Biochemistry, Disease, Genetics and genomics, Structural biology	10.1038/nature10191	2011-06-29	5	0	91
A Polycomb-based switch underlying quantitative epigenetic memory	BIOLOGICAL SCIENCES	Molecular biology	10.1038/nature10241	2011-07-24	28	3	91
Germ-layer and lineage-restricted stem/progenitors regenerate the mouse digit tip	BIOLOGICAL SCIENCES	Stem cells, Developmental biology, Health and medicine	10.1038/nature10346	2011-08-24	8	3	91
The crystal structure of dynamin	BIOLOGICAL SCIENCES	Structural biology, Cell biology, Biochemistry	10.1038/nature10441	2011-09-18	5	0	91
Observation of a pairing pseudogap in a two-dimensional Fermi gas	PHYSICAL SCIENCES	Physics	10.1038/nature10627	2011-11-30	0	1	91
Decoherence-protected quantum gates for a hybrid solid-state spin register	PHYSICAL SCIENCES	Physics	10.1038/nature10900	2012-04-04	22	1	91
Sustainable bioenergy production from marginal lands in the US Midwest	EARTH & ENVIRONMENTAL SCIENCES	Biogeochemistry, Environmental sciences, Ecosystem services, Ecosystem ecology	10.1038/nature11811	2013-01-16	41	1	91
Structure of class B GPCR corticotropin-releasing factor receptor 1	BIOLOGICAL SCIENCES	X-ray crystallography, G-protein-coupled receptors, Depression, Anxiety	10.1038/nature12357	2013-07-17	38	2	91
Arteriolar niches maintain haematopoietic stem cell quiescence	BIOLOGICAL SCIENCES	Stem-cell niche, Stem-cell research	10.1038/nature12612	2013-10-09	39	3	91
A role for host-parasite interactions in the horizontal transfer of transposons across phyla	BIOLOGICAL SCIENCES	Evolution, Genetics, Genomics	10.1038/nature08939	2010-05-0	5	3	90
Shaping mobile belts by small-scale convection	EARTH & ENVIRONMENTAL SCIENCES	Geophysics, Earth sciences, Geology	10.1038/nature09064	2010-06-06	1	0	90
Structure of the gating ring from the human large-conductance Ca2+-gated K+ channel	BIOLOGICAL SCIENCES	Biophysics, Structural biology	10.1038/nature09252	2010-06-23	0	0	90
Molecular coupling of Tsix regulation and pluripotency	BIOLOGICAL SCIENCES	Stem cells, Molecular biology, Genetics, Cell biology	10.1038/nature09496	2010-11-17	0	0	90
Resonances arising from hydrodynamic memory in Brownian motion	PHYSICAL SCIENCES	Physics	10.1038/nature10498	2011-10-05	11	1	90
Ascaris suum draft genome	BIOLOGICAL SCIENCES	Genetics and genomics, Disease, Parasitology, Drug discovery	10.1038/nature10553	2011-10-26	51	1	90
Control of ground-state pluripotency by allelic regulation of Nanog	BIOLOGICAL SCIENCES	Stem cells, Developmental biology	10.1038/nature10807	2012-02-12	15	4	90
Eutrophication causes speciation reversal in whitefish adaptive radiations	BIOLOGICAL SCIENCES	Ecology, Evolution, Zoology, Environmental science	10.1038/nature10824	2012-02-15	30	3	90
Structure of the mitotic checkpoint complex	BIOLOGICAL SCIENCES	Structural biology, Cell biology, Cancer	10.1038/nature10896	2012-03-21	15	1	90
Programmable single-cell mammalian biocomputers	BIOLOGICAL SCIENCES	Biotechnology, Molecular biology	10.1038/nature11149	2012-06-03	61	4	90
Proto-genes and de novo gene birth	BIOLOGICAL SCIENCES	Evolution, Genomics, Genetics	10.1038/nature11184	2012-06-24	112	2	90
Targeting nuclear RNA for in vivo correction of myotonic dystrophy	BIOLOGICAL SCIENCES	Therapeutics, Health and medicine, Drug discovery, Genetics, Genomics	10.1038/nature11362	2012-08-01	28	1	90
Zero-valent sulphur is a key intermediate in marine methane oxidation	BIOLOGICAL SCIENCES	Biogeochemistry	10.1038/nature11656	2012-11-07	7	1	90
Large-scale nanophotonic phased array	PHYSICAL SCIENCES	Silicon photonics	10.1038/nature11727	2013-01-09	12	1	90
SIRT6 regulates TNF-[agr] secretion through hydrolysis of long-chain fatty acyl lysine	BIOLOGICAL SCIENCES	Hydrolases	10.1038/nature12038	2013-04-03	6	1	90
Recalibrating Equus evolution using the genome sequence of an early Middle Pleistocene horse	BIOLOGICAL SCIENCES	Evolutionary genetics	10.1038/nature12323	2013-06-26	102	18	90
ETV1 is a lineage survival factor that cooperates with KIT in gastrointestinal stromal tumours	BIOLOGICAL SCIENCES	Cancer, Genetics, Genomics, Cell biology	10.1038/nature09409	2010-10-03	0	0	89
Collapse of long-range charge order tracked by time-resolved photoemission at high momenta	PHYSICAL SCIENCES	Physics, Materials science	10.1038/nature09829	2011-03-09	0	0	89
Notch-dependent VEGFR3 upregulation allows angiogenesis without VEGF-VEGFR2 signalling	BIOLOGICAL SCIENCES	Developmental biology, Cell biology, Medical research	10.1038/nature10908	2012-03-18	5	0	89
A map of nucleosome positions in yeast at base-pair resolution	BIOLOGICAL SCIENCES	Molecular biology, Structural biology, Genetics, Genomics	10.1038/nature11142	2012-06-03	13	3	89
Interpreting cancer genomes using systematic host network perturbations by tumour virus proteins	BIOLOGICAL SCIENCES	Cancer, Genetics, Genomics, Cell biology, Virology	10.1038/nature11288	2012-07-18	19	1	89
Neuronal circuitry mechanism regulating adult quiescent neural stem-cell fate decision	BIOLOGICAL SCIENCES	Neuroscience, Stem cells	10.1038/nature11306	2012-07-29	15	2	89
The protein kinase Pstol1 from traditional rice confers tolerance of phosphorus deficiency	BIOLOGICAL SCIENCES	Plant sciences, Biotechnology, Environmental science, Molecular biology	10.1038/nature11346	2012-08-22	50	2	89
Stabilizing Rabi oscillations in a superconducting qubit using quantum feedback		Physics, Applied physics , Engineering	10.1038/nature11505	2012-10-03	17	8	89
Patterns of population epigenomic diversity	BIOLOGICAL SCIENCES	Epigenomics	10.1038/nature11968	2013-03-06	85	2	89
X-ray analysis on the nanogram to microgram scale using porous complexes	BIOLOGICAL SCIENCES	Coordination chemistry, X-ray diffraction, Biochemistry	10.1038/nature11990	2013-03-27	101	7	89
Receptor binding by an H7N9 influenza virus from humans	BIOLOGICAL SCIENCES	Medical research, Infectious diseases, X-ray crystallography	10.1038/nature12372	2013-06-20	12	5	89
lncRNA-dependent mechanisms of androgen-receptor-regulated gene activation programs	BIOLOGICAL SCIENCES	Long non-coding RNAs, Cancer, Transcription	10.1038/nature12451	2013-08-14	32	1	89
Checkpoint-dependent inhibition of DNA replication initiation by Sld3 and Dbf4 phosphorylation	BIOLOGICAL SCIENCES	Biochemistry, Cell biology, Molecular biology, Genetics and genomics	10.1038/nature09373	2010-09-12	1	0	88
Distributed biological computation with multicellular engineered networks	BIOLOGICAL SCIENCES	Cell biology, Biotechnology, Biophysics, Computing science	10.1038/nature09679	2010-12-08	1	1	88
Thermal spin current from a ferromagnet to silicon by Seebeck spin tunnelling	PHYSICAL SCIENCES	Applied physics and engineering, Information technology	10.1038/nature10224	2011-06-29	5	0	88
Oxysterols direct B-cell migration through EBI2	BIOLOGICAL SCIENCES	Immunology, Disease, Drug discovery, Virology	10.1038/nature10226	2011-07-27	1	0	88
Overcoming lability of extremely long alkane carbon-carbon bonds through dispersion forces	CHEMICAL SCIENCES	Chemistry	10.1038/nature10367	2011-09-14	6	0	88
Structure of HDAC3 bound to co-repressor and inositol tetraphosphate	BIOLOGICAL SCIENCES	Structural biology, Biochemistry	10.1038/nature10728	2012-01-09	6	0	88
DNA damage defines sites of recurrent chromosomal translocations in B lymphocytes	BIOLOGICAL SCIENCES	Genetics, Genomics, Cancer, Immunology, Molecular biology	10.1038/nature10909	2012-02-07	6	1	88
Astrocyte glypicans 4 and 6 promote formation of excitatory synapses via GluA1 AMPA receptors	BIOLOGICAL SCIENCES	Neuroscience, Developmental biology, Physiology	10.1038/nature11059	2012-05-27	8	0	88
International trade drives biodiversity threats in developing nations	BIOLOGICAL SCIENCES	Environmental science, Information technology, Computing science, Ecology	10.1038/nature11145	2012-06-06	81	6	88
ACE2 links amino acid malnutrition to microbial ecology and intestinal inflammation	BIOLOGICAL SCIENCES	Immunology, Health and medicine, Disease, Medical research	10.1038/nature11228	2012-07-25	21	0	88
A vaccine strategy that protects against genital herpes by establishing local memory T cells	BIOLOGICAL SCIENCES	Immunology	10.1038/nature11522	2012-10-17	66	1	88
A neural circuit for spatial summation in visual cortex	BIOLOGICAL SCIENCES	Neuroscience	10.1038/nature11526	2012-10-10	10	0	88
Coherent state transfer between itinerant microwave fields and a mechanical oscillator	PHYSICAL SCIENCES	Quantum information	10.1038/nature11915	2013-03-13	0	0	88
The magic nature of 132Sn explored through the single-particle states of 133Sn	PHYSICAL SCIENCES	Astronomy, Astrophysics	10.1038/nature09048	2010-05-30	0	0	87
Branched tricarboxylic acid metabolism in Plasmodium falciparum	BIOLOGICAL SCIENCES	Biochemistry, Medical research	10.1038/nature09301	2010-08-08	0	0	87
Improved molecular replacement by density- and energy-guided protein structure optimization	BIOLOGICAL SCIENCES	Structural biology	10.1038/nature09964	2011-05-01	1	0	87
none	BIOLOGICAL SCIENCES	Molecular biology, Cancer, Medical research, Cell biology	10.1038/nature10155	2011-06-08	2	0	87
Polar actomyosin contractility destabilizes the position of the cytokinetic furrow	BIOLOGICAL SCIENCES	Cell biology, Biophysics	10.1038/nature10286	2011-08-07	1	0	87
Restoration of grasp following paralysis through brain-controlled stimulation of muscles	PHYSICAL SCIENCES	Neuroscience, Health and medicine, Applied physics , Engineering, Medical research	10.1038/nature10987	2012-04-18	54	2	87
Osteoprotection by semaphorin 3A	BIOLOGICAL SCIENCES	Molecular biology, Therapeutics, Developmental biology, Health and medicine	10.1038/nature11000	2012-04-18	35	1	87
Ecological opportunity and sexual selection together predict adaptive radiation	BIOLOGICAL SCIENCES	Evolution, Ecology, Zoology, Organismal biology	10.1038/nature11144	2012-06-10	13	0	87
Autism-related deficits via dysregulated eIF4E-dependent translational control	BIOLOGICAL SCIENCES	Neuroscience, Animal behaviour, Biochemistry, Disease	10.1038/nature11628	2012-11-21	41	7	87
Global carbon dioxide emissions from inland waters	EARTH & ENVIRONMENTAL SCIENCES	Biogeochemistry, Geochemistry	10.1038/nature12760	2013-11-20	43	1	87
The key nickel enzyme of methanogenesis catalyses the anaerobic oxidation of methane	BIOLOGICAL SCIENCES	Biochemistry, Environmental science, Chemical biology	10.1038/nature09015	2010-06-06	0	0	86
Chromatin-associated RNA interference components contribute to transcriptional regulation in Drosophila	BIOLOGICAL SCIENCES	Molecular biology	10.1038/nature10492	2011-11-06	14	0	86
Synthesis of macrocyclic natural products by catalyst-controlled stereoselective ring-closing metathesis	BIOLOGICAL SCIENCES	Chemistry, Therapeutics, Biochemistry, Cancer	10.1038/nature10563	2011-11-02	10	1	86
Generalized Levy walks and the role of chemokines in migration of effector CD8+ T cells	BIOLOGICAL SCIENCES	Immunology, Physics	10.1038/nature11098	2012-05-27	10	0	86
Deep carbon export from a Southern Ocean iron-fertilized diatom bloom	BIOLOGICAL SCIENCES	Earth sciences, Environmental science, Ecology	10.1038/nature11229	2012-07-18	69	1	86
Autistic-like behaviour in Scn1a+/- mice and rescue by enhanced GABA-mediated neurotransmission	BIOLOGICAL SCIENCES	Disease, Genetics, Genomics, Neuroscience, Animal behaviour	10.1038/nature11356	2012-08-22	78	1	86
Observation of entanglement between a quantum dot spin and a single photon	PHYSICAL SCIENCES	Physics, Applied physics , Engineering	10.1038/nature11573	2012-11-14	1	0	86
Algal genomes reveal evolutionary mosaicism and the fate of nucleomorphs	BIOLOGICAL SCIENCES	Comparative genomics	10.1038/nature11681	2012-11-28	56	4	86
Topographic diversity of fungal and bacterial communities in human skin		Genetics research	10.1038/nature12171	2013-05-22	101	31	86
Opposing roles for calcineurin and ATF3 in squamous skin cancer	BIOLOGICAL SCIENCES	Cancer, Cell biology, Stem cells	10.1038/nature08996	2010-05-23	0	0	85
CTCF-binding elements mediate control of V(D)J recombination	BIOLOGICAL SCIENCES	Immunology, Molecular biology, Genetics and genomics, Developmental biology	10.1038/nature10495	2011-09-11	2	0	85
Large-scale vortex lattice emerging from collectively moving microtubules	BIOLOGICAL SCIENCES	Biophysics, Physics	10.1038/nature10874	2012-03-21	14	1	85
Quantum-dot spin-photon entanglement via frequency downconversion to telecom wavelength	PHYSICAL SCIENCES	Physics, Applied physics , Engineering, Information technology	10.1038/nature11577	2012-11-14	1	1	85
FOXO3A directs a protective autophagy program in haematopoietic stem cells	BIOLOGICAL SCIENCES	Haematopoietic stem cells	10.1038/nature11895	2013-02-06	15	1	85
Macropinocytosis of protein is an amino acid supply route in Ras-transformed cells	BIOLOGICAL SCIENCES	Cancer, Cell biology	10.1038/nature12138	2013-05-12	40	3	85
Biomimetic assembly and activation of [FeFe]-hydrogenases	BIOLOGICAL SCIENCES	Iron, Bioinorganic chemistry, Metalloproteins	10.1038/nature12239	2013-06-26	13	1	85
Structural mechanism of cytosolic DNA sensing by cGAS	BIOLOGICAL SCIENCES	X-ray crystallography, Pattern recognition receptors	10.1038/nature12305	2013-05-30	7	0	85
53BP1 is a reader of the DNA-damage-induced H2A Lys 15 ubiquitin mark	BIOLOGICAL SCIENCES	Double-strand DNA breaks, Ubiquitylated proteins, Ubiquitylation, Histone post-translational modifications	10.1038/nature12318	2013-06-12	18	2	85
A mechanically stabilized receptor-ligand flex-bond important in the vasculature	BIOLOGICAL SCIENCES	Immunology, Biophysics	10.1038/nature09295	2010-08-22	0	0	84
Olivine water contents in the continental lithosphere and the longevity of cratons	EARTH & ENVIRONMENTAL SCIENCES	Earth sciences, Geology, Geophysics	10.1038/nature09317	2010-09-12	0	0	84
The evolution of the marine phosphate reservoir	EARTH & ENVIRONMENTAL SCIENCES	Geology and geophysics	10.1038/nature09485	2010-10-27	0	0	84
Structure of a bacterial ribonuclease P holoenzyme in complex with tRNA	BIOLOGICAL SCIENCES	Structural biology, Molecular biology, Biophysics, Biochemistry	10.1038/nature09516	2010-11-14	0	0	84
A massive protocluster of galaxies at a redshift of z[thinsp][ap][thinsp]5.3	PHYSICAL SCIENCES	Astronomy , Astrophysics	10.1038/nature09681	2011-01-12	0	0	84
Geochemical evidence for widespread euxinia in the Later Cambrian ocean	EARTH & ENVIRONMENTAL SCIENCES	Earth science, Geology and geophysics	10.1038/nature09700	2011-01-05	0	0	84
Transient Hoogsteen base pairs in canonical duplex DNA	BIOLOGICAL SCIENCES	Biophysics, Biochemistry	10.1038/nature09775	2011-01-26	0	0	84
A system for the continuous directed evolution of biomolecules	BIOLOGICAL SCIENCES	Biochemistry, Molecular biology, Chemical biology, Evolution	10.1038/nature09929	2011-04-10	2	0	84
Genomic island variability facilitates Prochlorococcus-virus coexistence	BIOLOGICAL SCIENCES	Ecology, Evolution, Microbiology, Virology	10.1038/nature10172	2011-06-29	9	1	84
Biomimetic self-templating supramolecular structures	BIOLOGICAL SCIENCES	Biotechnology, Applied physics and engineering, Materials science	10.1038/nature10513	2011-10-19	13	1	84
Implementation of a Toffoli gate with superconducting circuits	PHYSICAL SCIENCES	Physics, Applied physics , Engineering, Information technology, Computing science	10.1038/nature10713	2011-12-14	5	0	84
Re-emerging superconductivity at 48[thinsp]kelvin in iron chalcogenides	PHYSICAL SCIENCES	Physics, Materials science	10.1038/nature10813	2012-02-22	6	0	84
Gain control by layer six in cortical circuits of vision	BIOLOGICAL SCIENCES	Neuroscience	10.1038/nature10835	2012-02-22	9	0	84
Twenty-first-century warming of a large Antarctic ice-shelf cavity by a redirected coastal current	EARTH & ENVIRONMENTAL SCIENCES	Earth sciences, Climate science	10.1038/nature11064	2012-05-09	20	1	84
KCTD13 is a major driver of mirrored neuroanatomical phenotypes of the 16p11.2 copy number variant	BIOLOGICAL SCIENCES	Disease, Genetics, Genomics, Neuroscience	10.1038/nature11091	2012-05-16	9	0	84
Rab5 is necessary for the biogenesis of the endolysosomal system in vivo	BIOLOGICAL SCIENCES	Cell biology	10.1038/nature11133	2012-05-23	3	0	84
Increase in observed net carbon dioxide uptake by land and oceans during the past 50 years		Environmental science, Climate science, Earth sciences	10.1038/nature11299	2012-08-01	48	3	84
A nuclear Argonaute promotes multigenerational epigenetic inheritance and germline immortality	BIOLOGICAL SCIENCES	Genetics, Genomics, Molecular biology, Stem cells, Biotechnology	10.1038/nature11352	2012-07-18	21	2	84
Room-temperature ferroelectricity in supramolecular networks of charge-transfer complexes	CHEMICAL SCIENCES	Materials science, Applied physics , Engineering, Chemistry, Physics	10.1038/nature11395	2012-08-22	6	0	84
Coastal eutrophication as a driver of salt marsh loss	BIOLOGICAL SCIENCES	Earth sciences, Organismal biology, Ecology, Environmental science	10.1038/nature11533	2012-10-17	18	1	84
Circuit quantum electrodynamics with a spin qubit	PHYSICAL SCIENCES	Physics, Applied physics , Engineering, Information technology	10.1038/nature11559	2012-10-17	6	3	84
The entorhinal grid map is discretized	BIOLOGICAL SCIENCES	Neuroscience, Psychology, Physiology, Computing science	10.1038/nature11649	2012-12-05	39	0	84
Distinct extended amygdala circuits for divergent motivational states	BIOLOGICAL SCIENCES	Neuroscience	10.1038/nature12041	2013-03-20	64	1	84
A dust-obscured massive maximum-starburst galaxy at a redshift of 6.34		Galaxies and clusters	10.1038/nature12050	2013-04-17	16	0	84
Genetic programs in human and mouse early embryos revealed by single-cell RNA[thinsp]sequencing	BIOLOGICAL SCIENCES	Developmental biology, Gene expression analysis	10.1038/nature12364	2013-07-28	50	2	84
A visual motion detection circuit suggested by Drosophila connectomics	BIOLOGICAL SCIENCES	Neuroscience, Motion	10.1038/nature12450	2013-08-07	29	3	84
A /`kilonova/&#x27; associated with the short-duration [ggr]-ray burst GRB[thinsp]130603B	PHYSICAL SCIENCES	High-energy astrophysics	10.1038/nature12505	2013-08-28	16	0	84
Fuel gain exceeding unity in an inertially confined fusion implosion	PHYSICAL SCIENCES	Laser-produced plasmas, Applied physics, Experimental nuclear physics	10.1038/nature13008	2014-02-12	270	10	84
Structural basis of oligomerization in the stalk region of dynamin-like MxA	BIOLOGICAL SCIENCES	Structural biology, Biochemistry, Biophysics, Immunology	10.1038/nature08972	2010-04-28	0	0	83
Induction of tumour immunity by targeted inhibition of nonsense-mediated mRNA decay		Cancer, Immunology, Molecular biology, Therapeutics	10.1038/nature08999	2010-05-16	0	0	83
Mechanism and regulation of acetylated histone binding by the tandem PHD finger of DPF3b	BIOLOGICAL SCIENCES	Biophysics, Structural biology, Genetics, Genomics, Developmental biology	10.1038/nature09139	2010-07-11	0	0	83
A random cell motility gradient downstream of FGF controls elongation of an amniote embryo	BIOLOGICAL SCIENCES	Developmental biology, Cell biology	10.1038/nature09151	2010-07-11	0	0	83
Interferon-[ggr] links ultraviolet radiation to melanomagenesis in mice	BIOLOGICAL SCIENCES	Cancer, Molecular biology	10.1038/nature09666	2011-01-19	1	1	83
Continuing Colorado plateau uplift by delamination-style convective lithospheric downwelling	EARTH & ENVIRONMENTAL SCIENCES	Geology and geophysics	10.1038/nature10001	2011-04-27	0	0	83
A critical role for TCF-1 in T-lineage specification and differentiation	BIOLOGICAL SCIENCES	Developmental biology, Immunology, Stem cells	10.1038/nature10279	2011-08-03	1	1	83
The landscape of recombination in African Americans	BIOLOGICAL SCIENCES	Genetics and genomics, Evolution, Molecular biology	10.1038/nature10336	2011-07-20	22	2	83
Miwi catalysis is required for piRNA amplification-independent LINE1 transposon silencing	BIOLOGICAL SCIENCES	Biochemistry, Molecular biology	10.1038/nature10672	2011-11-27	12	0	83
Opposite effects of fear conditioning and extinction on dendritic spine remodelling	BIOLOGICAL SCIENCES	Neuroscience	10.1038/nature10792	2012-02-19	40	0	83
A novel ChREBP isoform in adipose tissue regulates systemic glucose metabolism		Medical research, Physiology, Disease, Molecular biology	10.1038/nature10986	2012-04-01	9	3	83
A subset of dopamine neurons signals reward for odour memory in Drosophila	BIOLOGICAL SCIENCES	Animal behaviour, Neuroscience	10.1038/nature11304	2012-07-18	19	2	83
Quantum teleportation over 143 kilometres using active feed-forward		Physics, Applied physics , Engineering, Information technology	10.1038/nature11472	2012-09-05	254	15	83
The spatial architecture of protein function and adaptation	BIOLOGICAL SCIENCES	Biochemistry, Evolution, Molecular biology	10.1038/nature11500	2012-10-07	398	9	83
Principles for designing ideal protein structures		Biophysics	10.1038/nature11600	2012-11-07	69	4	83
Great ape genetic diversity and population history	BIOLOGICAL SCIENCES	Evolution, Evolutionary biology	10.1038/nature12228	2013-07-03	243	17	83
Spectroscopic confirmation of a galaxy at redshift z = 8.6	PHYSICAL SCIENCES	Astronomy, Astrophysics	10.1038/nature09462	2010-10-20	1	0	82
ON and OFF pathways in Drosophila motion vision	BIOLOGICAL SCIENCES	Neuroscience	10.1038/nature09545	2010-11-10	0	0	82
Evolved structure of language shows lineage-specific trends in word-order universals	BIOLOGICAL SCIENCES	Evolution, Psychology	10.1038/nature09923	2011-04-13	9	1	82
A synthetic homing endonuclease-based gene drive system in the human malaria mosquito	BIOLOGICAL SCIENCES	Molecular biology, Genetics and genomics, Biotechnology, Disease	10.1038/nature09937	2011-04-20	4	0	82
Telomere shortening and loss of self-renewal in dyskeratosis congenita induced pluripotent stem cells	BIOLOGICAL SCIENCES	Stem cells	10.1038/nature10084	2011-05-22	2	0	82
Postnatal loss of Dlk1 imprinting in stem cells and niche astrocytes regulates neurogenesis	BIOLOGICAL SCIENCES	Stem cells, Neuroscience, Genetics and genomics, Developmental biology	10.1038/nature10229	2011-07-20	3	1	82
Microwave quantum logic gates for trapped ions	PHYSICAL SCIENCES	Physics	10.1038/nature10290	2011-08-10	4	1	82
Grid cells without theta oscillations in the entorhinal cortex of bats	BIOLOGICAL SCIENCES	Neuroscience	10.1038/nature10583	2011-11-02	17	1	82
Multi-isotope imaging mass spectrometry quantifies stem cell division and metabolism	BIOLOGICAL SCIENCES	Stem cells, Cell biology, Health and medicine	10.1038/nature10734	2012-01-15	14	0	82
Phosphorylation of NLRC4 is critical for inflammasome activation	BIOLOGICAL SCIENCES	Immunology, Biochemistry, Medical research	10.1038/nature11429	2012-08-12	5	0	82
Finding the sources of missing heritability in a yeast cross	BIOLOGICAL SCIENCES	Quantitative trait loci	10.1038/nature11867	2013-02-03	79	2	82
Structure of the human glucagon class B G-protein-coupled receptor	BIOLOGICAL SCIENCES	X-ray crystallography, G-protein-coupled receptors, Type 2 diabetes mellitus, Homeostasis	10.1038/nature12393	2013-07-17	28	2	82
p53 status determines the role of autophagy in pancreatic tumour development	BIOLOGICAL SCIENCES	Cancer	10.1038/nature12865	2013-12-04	18	2	82
First-principles constraints on diffusion in lower-mantle minerals and a weak D[prime][prime] layer		Geophysics, Geology	10.1038/nature09052	2010-05-30	0	0	81
Melting-induced stratification above the Earth/&#x27;s inner core due to convective translation	EARTH & ENVIRONMENTAL SCIENCES	Geology, Geophysics, Planetary sciences, Earth sciences	10.1038/nature09257	2010-08-08	0	0	81
Substrate-modulated gating dynamics in a Na+-coupled neurotransmitter transporter homologue	BIOLOGICAL SCIENCES	Biochemistry, Biophysics, Structural biology, Chemical biology	10.1038/nature09971	2011-04-24	1	0	81
Long-term evolution and transmission dynamics of swine influenza A virus	BIOLOGICAL SCIENCES	Virology, Evolution, Ecology, Genetics and genomics	10.1038/nature10004	2011-05-25	2	0	81
Transient dynamics of an altered large marine ecosystem	BIOLOGICAL SCIENCES	Ecology	10.1038/nature10285	2011-07-27	7	0	81
Metabolic priming by a secreted fungal effector	BIOLOGICAL SCIENCES	Microbiology, Plant sciences	10.1038/nature10454	2011-10-05	3	0	81
The earliest evidence for anatomically modern humans in northwestern Europe	BIOLOGICAL SCIENCES	Archaeology and anthropology, Evolution, Palaeontology	10.1038/nature10484	2011-11-02	25	1	81
GlcNAcylation of histone H2B facilitates its monoubiquitination	BIOLOGICAL SCIENCES	Biochemistry, Molecular biology, Cell biology	10.1038/nature10656	2011-11-27	10	0	81
Vif hijacks CBF-[bgr] to degrade APOBEC3G and promote HIV-1 infection	BIOLOGICAL SCIENCES	Cell biology, Biochemistry, Virology, Microbiology	10.1038/nature10693	2011-12-21	8	0	81
Ubiquitin-dependent regulation of COPII coat size and function	BIOLOGICAL SCIENCES	Biochemistry, Stem cells, Cell biology	10.1038/nature10822	2012-02-22	3	0	81
A new atmospherically relevant oxidant of sulphur dioxide	CHEMICAL SCIENCES	Chemistry, Physics, Climate science, Earth sciences	10.1038/nature11278	2012-08-08	7	1	81
Protocadherins mediate dendritic self-avoidance in the mammalian nervous system	BIOLOGICAL SCIENCES	Neuroscience, Genetics, Genomics, Developmental biology, Cell biology	10.1038/nature11305	2012-07-29	24	0	81
An ultraviolet-radiation-independent pathway to melanoma carcinogenesis in the red hair/fair skin background	BIOLOGICAL SCIENCES	Cancer, Health and medicine, Genetics, Genomics, Disease	10.1038/nature11624	2012-10-31	33	1	81
Hippocampal place-cell sequences depict future paths to remembered goals	BIOLOGICAL SCIENCES	Learning and memory, Hippocampus, Neurophysiology, Decision	10.1038/nature12112	2013-04-17	290	4	81
Increase in forest water-use efficiency as atmospheric carbon dioxide concentrations rise	BIOLOGICAL SCIENCES	Forest ecology, Climate-change impacts, Climate-change ecology, Stomata	10.1038/nature12291	2013-07-10	80	5	81
Dedifferentiation of committed epithelial cells into stem cells in vivo	BIOLOGICAL SCIENCES	Reprogramming	10.1038/nature12777	2013-11-06	36	1	81
The 2009 Samoa-Tonga great earthquake triggered doublet	EARTH & ENVIRONMENTAL SCIENCES	Geology, Geophysics, Earth sciences	10.1038/nature09214	2010-08-22	0	0	80
Functional connectivity in the retina at the resolution of photoreceptors	BIOLOGICAL SCIENCES	Neuroscience	10.1038/nature09424	2010-10-06	0	0	80
Gas accretion as the origin of chemical abundance gradients in distant galaxies	PHYSICAL SCIENCES	Astronomy, Astrophysics	10.1038/nature09451	2010-10-13	0	0	80
Structures of APC/CCdh1 with substrates identify Cdh1 and Apc10 as the D-box co-receptor	BIOLOGICAL SCIENCES	Structural biology, Biochemistry	10.1038/nature09625	2010-11-24	0	0	80
Identification of adult nephron progenitors capable of kidney regeneration in zebrafish	BIOLOGICAL SCIENCES	Stem cells, Cell biology, Developmental biology, Genetics and genomics	10.1038/nature09669	2011-01-26	0	0	80
Coupled quantized mechanical oscillators		Applied physics and engineering, Physics	10.1038/nature09721	2011-02-23	0	0	80
Photoentrainment and pupillary light reflex are mediated by distinct populations of ipRGCs	BIOLOGICAL SCIENCES	Neuroscience, Animal behaviour, Developmental biology, Genetics and genomics	10.1038/nature10206	2011-07-17	4	1	80
Widespread iron-rich conditions in the mid-Proterozoic ocean	EARTH & ENVIRONMENTAL SCIENCES	Earth science, Geology and geophysics	10.1038/nature10327	2011-09-07	5	0	80
SUMO1-dependent modulation of SERCA2a in heart failure	BIOLOGICAL SCIENCES	Molecular biology, Therapeutics, Disease, Physiology	10.1038/nature10407	2011-09-07	12	0	80
Structure of yeast Argonaute with guide RNA	BIOLOGICAL SCIENCES	Structural biology, Biochemistry	10.1038/nature11211	2012-05-18	23	1	80
NLRP6 negatively regulates innate immunity and host defence against bacterial pathogens	BIOLOGICAL SCIENCES	Immunology	10.1038/nature11250	2012-07-01	3	0	80
Water balance of global aquifers revealed by groundwater footprint	EARTH & ENVIRONMENTAL SCIENCES	Environmental science, Earth sciences	10.1038/nature11295	2012-08-08	118	7	80
Melanomas resist T-cell therapy through inflammation-induced reversible dedifferentiation	BIOLOGICAL SCIENCES	Cancer, Medical research, Immunology	10.1038/nature11538	2012-10-10	38	5	80
Progressive degeneration of human neural stem cells caused by pathogenic LRRK2	BIOLOGICAL SCIENCES	Stem cells	10.1038/nature11557	2012-10-17	37	3	80
Studying arrhythmogenic right ventricular dysplasia with patient-specific iPSCs	BIOLOGICAL SCIENCES	Pluripotent stem cells, Induced pluripotent stem cells, Cardiomyopathies, Arrhythmias	10.1038/nature11799	2013-01-27	18	3	80
Molecular understanding of sulphuric acid-amine particle nucleation in the atmosphere	EARTH & ENVIRONMENTAL SCIENCES	Atmospheric chemistry	10.1038/nature12663	2013-10-06	105	7	80
Obesity-associated variants within FTO form long-range functional connections with IRX3	BIOLOGICAL SCIENCES	Quantitative trait loci, Gene regulation, Obesity, Transcriptional regulatory elements	10.1038/nature13138	2014-03-12	169	5	80
Recognition of a signal peptide by the signal recognition particle	BIOLOGICAL SCIENCES	Molecular biology, Structural biology, Cell biology, Biochemistry	10.1038/nature08870	2010-04-04	0	0	79
The scaffold protein Ste5 directly controls a switch-like mating decision in yeast	BIOLOGICAL SCIENCES	Biochemistry, Cell biology, Evolution, Molecular biology	10.1038/nature08946	2010-04-18	0	0	79
Functionally defective germline variants of sialic acid acetylesterase in autoimmunity	BIOLOGICAL SCIENCES	Genetics, Genomics, Immunology, Medical research	10.1038/nature09115	2010-06-16	0	0	79
Phosphorylation of the CPC by Cdk1 promotes chromosome bi-orientation	BIOLOGICAL SCIENCES	Cell biology, Cancer, Molecular biology, Genetics, Genomics	10.1038/nature09390	2010-08-25	0	0	79
A redox switch in angiotensinogen modulates angiotensin release	BIOLOGICAL SCIENCES	Structural biology, Biochemistry, Medical research, Molecular biology	10.1038/nature09505	2010-10-06	0	0	79
none	BIOLOGICAL SCIENCES	Evolution, Genetics and genomics, Molecular biology, Chemical biology	10.1038/nature10083	2011-06-01	5	0	79
Resolving the time when an electron exits a tunnelling barrier	CHEMICAL SCIENCES	Physics, Chemistry	10.1038/nature11025	2012-05-16	4	0	79
The limits of the nuclear landscape	PHYSICAL SCIENCES	Physics	10.1038/nature11188	2012-06-27	2	0	79
RPN-6 determines C. elegans longevity under proteotoxic stress conditions	BIOLOGICAL SCIENCES	Cell biology, Molecular biology, Organismal biology, Stem cells	10.1038/nature11315	2012-08-26	15	0	79
HIV-infected T cells are migratory vehicles for viral dissemination	BIOLOGICAL SCIENCES	Virology, Immunology, Cell biology, Medical research	10.1038/nature11398	2012-08-01	37	1	79
A magnified young galaxy from about 500 million years after the Big Bang	PHYSICAL SCIENCES	Astronomy, Astrophysics, Physics	10.1038/nature11446	2012-09-19	26	3	79
A CRISPR/Cas system mediates bacterial innate immune evasion and virulence	BIOLOGICAL SCIENCES	Bacterial genetics, Pathogens, Innate immunity, RNAi	10.1038/nature12048	2013-04-14	19	2	79
Vitamin[thinsp]C induces Tet-dependent DNA demethylation and a blastocyst-like state in ES cells	BIOLOGICAL SCIENCES	Embryonic stem cells, DNA methylation	10.1038/nature12362	2013-06-30	18	6	79
A mesoscale connectome of the mouse brain	BIOLOGICAL SCIENCES	Neuroscience, 3-D reconstruction, Mouse	10.1038/nature13186	2014-04-02	274	6	79
Aberrant chromosome morphology in human cells defective for Holliday junction resolution	BIOLOGICAL SCIENCES	Biochemistry, Cell biology, Cancer, Molecular biology	10.1038/nature09790	2011-03-13	0	1	78
A novel protein family mediates Casparian strip formation in the endodermis	BIOLOGICAL SCIENCES	Cell biology, Plant sciences, Developmental biology	10.1038/nature10070	2011-05-18	0	0	78
On the growth and form of the gut	BIOLOGICAL SCIENCES	Developmental biology, Biophysics, Organismal biology, Physics	10.1038/nature10277	2011-08-03	24	2	78
Legionella pneumophila SidD is a deAMPylase that modifies Rab1	BIOLOGICAL SCIENCES	Microbiology, Cell biology, Biochemistry	10.1038/nature10307	2011-07-06	6	0	78
Structure and reactivity of a mononuclear non-haem iron(III)â€“peroxo complex	BIOLOGICAL SCIENCES	Chemistry, Chemical biology	10.1038/nature10535	2011-10-26	2	0	78
Excitation-induced ataxin-3 aggregation in neurons from patients with Machado-Joseph disease	BIOLOGICAL SCIENCES	Cell biology, Developmental biology, Disease	10.1038/nature10671	2011-11-23	9	2	78
Repetitive motor learning induces coordinated formation of clustered dendritic spines in vivo	BIOLOGICAL SCIENCES	Neuroscience	10.1038/nature10844	2012-02-19	48	0	78
Deciphering a neuronal circuit that mediates appetite	BIOLOGICAL SCIENCES	Neuroscience, Medical research, Physiology	10.1038/nature10899	2012-03-14	20	0	78
Structural basis of ultraviolet-B perception by UVR8	BIOLOGICAL SCIENCES	Structural biology, Plant sciences, Biochemistry	10.1038/nature10931	2012-02-29	4	2	78
A Xanthomonas uridine 5[prime]-monophosphate transferase inhibits plant immune kinases	CHEMICAL SCIENCES	Microbiology, Plant sciences, Biochemistry, Molecular biology	10.1038/nature10962	2012-04-15	13	0	78
Cardiac angiogenic imbalance leads to peripartum cardiomyopathy	BIOLOGICAL SCIENCES	Cell biology, Medical research, Physiology, Molecular biology	10.1038/nature11040	2012-05-09	14	1	78
A key role for mitochondrial gatekeeper pyruvate dehydrogenase in oncogene-induced senescence	BIOLOGICAL SCIENCES	Senescence, Cancer	10.1038/nature12154	2013-05-19	12	3	78
Pervasive genetic hitchhiking and clonal interference in forty evolving yeast populations	BIOLOGICAL SCIENCES	Experimental evolution	10.1038/nature12344	2013-07-21	40	2	78
Catalytic conversion of nitrogen to ammonia by an iron model complex	CHEMICAL SCIENCES	Catalysis, Inorganic chemistry	10.1038/nature12435	2013-09-04	45	1	78
Pan-viral specificity of IFN-induced genes reveals new roles for cGAS in innate immunity	BIOLOGICAL SCIENCES	Viral host response	10.1038/nature12862	2013-11-27	17	1	78
X chromosome dosage compensation via enhanced transcriptional elongation in Drosophila	BIOLOGICAL SCIENCES	Molecular biology, Genetics and genomics	10.1038/nature09757	2011-03-02	0	0	77
A Raf-induced allosteric transition of KSR stimulates phosphorylation of MEK	BIOLOGICAL SCIENCES	Structural biology, Cell biology, Cancer, Chemical biology	10.1038/nature09860	2011-03-27	0	0	77
Evolution and metabolic significance of the urea cycle in photosynthetic diatoms	BIOLOGICAL SCIENCES	Genetics and genomics, Evolution, Ecology, Physiology	10.1038/nature10074	2011-05-11	1	0	77
A salt-water reservoir as the source of a compositionally stratified plume on Enceladus	EARTH & ENVIRONMENTAL SCIENCES	Planetary sciences, Physics, Astronomy , Astrophysics	10.1038/nature10175	2011-06-22	3	0	77
An Archaeopteryx-like theropod from China and the origin of Avialae	BIOLOGICAL SCIENCES	Evolution	10.1038/nature10288	2011-07-27	48	14	77
Two Earth-sized planets orbiting Kepler-20	EARTH & ENVIRONMENTAL SCIENCES	Astronomy, Astrophysics, Planetary sciences	10.1038/nature10780	2011-12-20	121	0	77
The BAH domain of ORC1 links H4K20me2 to DNA replication licensing and Meier-Gorlin syndrome	BIOLOGICAL SCIENCES	Molecular biology, Structural biology, Biochemistry, Biophysics	10.1038/nature10956	2012-03-07	4	0	77
Genome-wide protein-DNA binding dynamics suggest a molecular clutch for transcription factor function	CHEMICAL SCIENCES	Biochemistry, Genomics, Molecular biology, Genetics	10.1038/nature10985	2012-04-11	21	1	77
Human dorsal anterior cingulate cortex neurons mediate ongoing behavioural adaptation	BIOLOGICAL SCIENCES	Neuroscience, Physiology, Psychology	10.1038/nature11239	2012-06-24	27	2	77
Set2 methylation of histone H3 lysineâ€‰36 suppresses histone exchange on transcribed genes	BIOLOGICAL SCIENCES	Biochemistry, Genetics, Genomics	10.1038/nature11326	2012-08-22	9	0	77
Compensatory dendritic cell development mediated by BATF-IRF interactions	BIOLOGICAL SCIENCES	Immunology, Cancer, Molecular biology	10.1038/nature11531	2012-09-19	3	0	77
Probing graphene grain boundaries with optical microscopy		Materials science, Physics	10.1038/nature11562	2012-10-03	2	0	77
Microbiota restricts trafficking of bacteria to mesenteric lymph nodes by CX3CR1hi cells	BIOLOGICAL SCIENCES	Mucosal immunology	10.1038/nature11809	2013-01-13	9	2	77
The importance of mixed selectivity in complex cognitive tasks	BIOLOGICAL SCIENCES	Neural encoding, Cognitive control	10.1038/nature12160	2013-05-19	54	3	77
Squeezed light from a silicon micromechanical resonator	PHYSICAL SCIENCES	Quantum optics, Quantum metrology	10.1038/nature12307	2013-08-07	1	0	77
Observation of dipolar spin-exchange interactions with lattice-confined polar molecules	PHYSICAL SCIENCES	Ultracold gases, Quantum physics	10.1038/nature12483	2013-09-18	9	1	77
Neurotrophin receptors TrkA and TrkC cause neuronal death whereas TrkB does not	BIOLOGICAL SCIENCES	Neuroscience, Stem cells, Developmental biology, Molecular biology	10.1038/nature09336	2010-09-12	0	0	76
Crystal structures of the CusA efflux pump suggest methionine-mediated metal transport	BIOLOGICAL SCIENCES	Structural biology, Biochemistry	10.1038/nature09395	2010-09-24	0	0	76
Rapid evolutionary innovation during an Archaean genetic expansion	BIOLOGICAL SCIENCES	Evolution, Genetics and genomics, Palaeontology	10.1038/nature09649	2010-12-19	5	0	76
Redox freezing and melting in the Earth/&#x27;s deep mantle resulting from carbon-iron redox coupling	EARTH & ENVIRONMENTAL SCIENCES	Earth science, Geology and geophysics, Planetary sciences	10.1038/nature09899	2011-03-23	0	0	76
Sensory maps in the olfactory cortex defined by long-range viral tracing of single neurons	BIOLOGICAL SCIENCES	Neuroscience, Developmental biology	10.1038/nature09945	2011-03-30	0	0	76
The ribosome uses two active mechanisms to unwind messenger RNA during translation	BIOLOGICAL SCIENCES	Biophysics, Biochemistry	10.1038/nature10126	2011-07-06	7	1	76
PDGF signalling controls age-dependent proliferation in pancreatic [bgr]-cells	BIOLOGICAL SCIENCES	Cell biology, Disease, Stem cells, Medical research	10.1038/nature10502	2011-10-12	8	1	76
Atomic-resolution dynamics on the surface of amyloid-[bgr] protofibrils probed by solution NMR	BIOLOGICAL SCIENCES	Biophysics, Structural biology, Chemical biology	10.1038/nature10577	2011-10-30	2	1	76
Molecular recognition of a single sphingolipid species by a protein/&#x27;s transmembrane domain	BIOLOGICAL SCIENCES	Biochemistry, Cell biology, Structural biology, Chemical biology	10.1038/nature10742	2012-01-09	8	0	76
Circadian rhythms govern cardiac repolarization and arrhythmogenesis	BIOLOGICAL SCIENCES	Molecular biology, Physiology, Medical research, Health and medicine	10.1038/nature10852	2012-02-22	65	1	76
The deubiquitinase USP9X suppresses pancreatic ductal adenocarcinoma	BIOLOGICAL SCIENCES	Cancer, Molecular biology, Medical research, Genetics, Genomics	10.1038/nature11114	2012-04-29	50	1	76
Magnetic tornadoes as energy channels into the solar corona	PHYSICAL SCIENCES	Astronomy, Astrophysics, Physics	10.1038/nature11202	2012-06-27	9	2	76
FTO genotype is associated with phenotypic variability of body mass index	BIOLOGICAL SCIENCES	Genetics, Health and medicine, Genomics	10.1038/nature11401	2012-09-16	32	1	76
Non-invasive imaging through opaque scattering layers	PHYSICAL SCIENCES	Physics	10.1038/nature11578	2012-11-07	17	0	76
Restriction of intestinal stem cell expansion and the regenerative response by YAP	BIOLOGICAL SCIENCES	Stem cells, Intestinal stem cells	10.1038/nature11693	2012-11-25	18	1	76
Giant osmotic energy conversion measured in a single transmembrane boron nitride nanotube	PHYSICAL SCIENCES	Condensed-matter physics	10.1038/nature11876	2013-02-27	17	2	76
Inferring ancient divergences requires genes with strong phylogenetic signals	BIOLOGICAL SCIENCES	Phylogenetics, Phylogeny	10.1038/nature12130	2013-05-08	49	2	76
Type 2 innate lymphoid cells control eosinophil homeostasis	BIOLOGICAL SCIENCES	Eosinophils, Interleukins, Innate lymphoid cells	10.1038/nature12526	2013-09-15	6	0	76
Identification of UBIAD1 as a novel human menaquinone-4 biosynthetic enzyme	BIOLOGICAL SCIENCES	Biochemistry, Chemical biology	10.1038/nature09464	2010-10-17	0	0	75
Reliability of flipper-banded penguins as indicators of climate change	BIOLOGICAL SCIENCES	Animal behaviour, Ecology, Environmental science, Climate science	10.1038/nature09630	2011-01-12	2	0	75
Crystal structure of inhibitor of [kgr]B kinase [bgr]	BIOLOGICAL SCIENCES	Structural biology, Biochemistry, Cancer, Immunology	10.1038/nature09853	2011-03-20	0	0	75
In vitro centromere and kinetochore assembly on defined chromatin templates	BIOLOGICAL SCIENCES	Biochemistry, Cell biology, Molecular biology	10.1038/nature10379	2011-08-28	7	0	75
Crystal structure of a bacterial homologue of the bile acid sodium symporter ASBT	BIOLOGICAL SCIENCES	Biochemistry, Structural biology, Molecular biology	10.1038/nature10450	2011-10-05	17	0	75
Non-classical light generated by quantum-noise-driven cavity optomechanics	PHYSICAL SCIENCES	Physics	10.1038/nature11325	2012-08-15	5	0	75
Linking synchronization to self-assembly using magnetic Janus colloids	PHYSICAL SCIENCES	Applied physics , Engineering, Physics, Materials science, Chemistry	10.1038/nature11619	2012-11-21	1	0	75
An early age increase in vacuolar pH limits mitochondrial function and lifespan in yeast	BIOLOGICAL SCIENCES	Self-renewal, Mitochondria, Lysosomes, Ageing	10.1038/nature11654	2012-11-21	27	1	75
Stable creeping fault segments can become destructive as a result of dynamic weakening	EARTH & ENVIRONMENTAL SCIENCES	Seismology	10.1038/nature11703	2013-01-09	24	5	75
A systematic genome-wide analysis of zebrafish protein-coding gene function	BIOLOGICAL SCIENCES	Development	10.1038/nature11992	2013-04-17	61	1	75
Reversion of advanced Ebola virus disease in nonhuman primates with ZMapp	BIOLOGICAL SCIENCES	Antiviral agents, Immunotherapy, Ebola virus	10.1038/nature13777	2014-08-29	392	40	75
I[kgr]B[bgr] acts to inhibit and activate gene expression during the inflammatory response	BIOLOGICAL SCIENCES	Immunology, Molecular biology, Physiology, Genetics, Genomics	10.1038/nature09283	2010-08-29	0	0	74
Formate-driven growth coupled with H2 production	BIOLOGICAL SCIENCES	Physiology, Molecular biology, Genetics, Genomics	10.1038/nature09375	2010-09-19	0	0	74
The amino-terminal disease hotspot of ryanodine receptors forms a cytoplasmic vestibule	BIOLOGICAL SCIENCES	Structural biology, Biochemistry, Physiology	10.1038/nature09471	2010-11-03	0	0	74
Transmembrane semaphorin signalling controls laminar stratification in the mammalian retina	BIOLOGICAL SCIENCES	Neuroscience, Developmental biology	10.1038/nature09675	2011-01-26	0	0	74
An early Ediacaran assemblage of macroscopic and morphologically differentiated eukaryotes	BIOLOGICAL SCIENCES	Palaeontology, Earth science, Evolution, Geology and geophysics	10.1038/nature09810	2011-02-16	0	0	74
Regulation of angiogenesis by a non-canonical Wnt-Flt1 pathway in myeloid cells	BIOLOGICAL SCIENCES	Developmental biology, Genetics and genomics, Cancer, Molecular biology	10.1038/nature10085	2011-05-29	0	0	74
A heteromeric Texas coral snake toxin targets acid-sensing ion channels to produce pain	BIOLOGICAL SCIENCES	Neuroscience, Biophysics, Physiology, Organismal biology	10.1038/nature10607	2011-11-16	12	3	74
A sensing array of radically coupled genetic /`biopixels/&#x27;	BIOLOGICAL SCIENCES	Molecular biology, Biotechnology, Cell biology, Physics	10.1038/nature10722	2011-12-18	43	0	74
Metastability and coherence of repulsive polarons in a strongly interacting Fermi mixture	PHYSICAL SCIENCES	Physics	10.1038/nature11065	2012-05-23	3	0	74
Atmospheric CO2 forces abrupt vegetation shifts locally, but not globally	BIOLOGICAL SCIENCES	Earth sciences, Plant sciences, Ecology, Climate science	10.1038/nature11238	2012-06-27	21	2	74
Insights into bilaterian evolution from three spiralian genomes		Genomics	10.1038/nature11696	2012-12-19	45	3	74
Regulation of mTORC1 by the Rag GTPases is necessary for neonatal autophagy and survival	BIOLOGICAL SCIENCES	Metabolism	10.1038/nature11745	2012-12-23	2	0	74
A rapidly spinning supermassive black hole at the centre of NGC[thinsp]1365	PHYSICAL SCIENCES	High-energy astrophysics	10.1038/nature11938	2013-02-27	50	13	74
Comprehensive molecular profiling of lung adenocarcinoma	BIOLOGICAL SCIENCES	Cancer genomics	10.1038/nature13385	2014-07-09	190	9	74
Replacing underperforming protected areas achieves better conservation outcomes	EARTH & ENVIRONMENTAL SCIENCES	Environmental science	10.1038/nature09180	2010-06-30	1	0	73
none	EARTH & ENVIRONMENTAL SCIENCES	Planetary sciences, Earth science	10.1038/nature10077	2011-05-25	0	0	73
none	BIOLOGICAL SCIENCES	Molecular biology, Disease, Drug discovery, Medical research	10.1038/nature10111	2011-05-25	5	1	73
Carbon loss from an unprecedented Arctic tundra wildfire	BIOLOGICAL SCIENCES	Climate science, Earth science, Ecology, Environmental science	10.1038/nature10283	2011-07-27	16	0	73
Dynamics of human adipose lipid turnover in health and metabolic disease	BIOLOGICAL SCIENCES	Physiology, Cell biology, Health and medicine, Medical research	10.1038/nature10426	2011-09-25	21	1	73
Local generation of glia is a major astrocyte source in postnatal cortex	BIOLOGICAL SCIENCES	Neuroscience, Developmental biology, Physiology, Cell biology	10.1038/nature10959	2012-03-28	6	2	73
Chemical genetic discovery of targets and anti-targets for cancer polypharmacology	BIOLOGICAL SCIENCES	Cancer, Chemical biology, Disease, Drug discovery	10.1038/nature11127	2012-06-06	17	2	73
Autoregulation of microRNA biogenesis by let-7 and Argonaute	BIOLOGICAL SCIENCES	Molecular biology	10.1038/nature11134	2012-06-03	8	1	73
The /`Higgs/&#x27; amplitude mode at the two-dimensional superfluid/Mott insulator transition	PHYSICAL SCIENCES	Physics	10.1038/nature11255	2012-07-25	13	0	73
Observations of increased tropical rainfall preceded by air passage over forests	EARTH & ENVIRONMENTAL SCIENCES	Environmental science, Climate science	10.1038/nature11390	2012-09-05	61	10	73
Structure and function of Zucchini endoribonuclease in piRNA biogenesis	BIOLOGICAL SCIENCES	Structural biology, Biochemistry, Cell biology, Molecular biology	10.1038/nature11509	2012-10-14	19	1	73
Epistasis as the primary factor in molecular evolution	BIOLOGICAL SCIENCES	Evolution, Genetics, Genomics, Molecular biology, Computing science	10.1038/nature11510	2012-10-14	15	1	73
Optical-field-induced current in dielectrics		Physics	10.1038/nature11567	2012-12-05	10	1	73
Nonlinear dendritic integration of sensory and motor input during an active sensing task	BIOLOGICAL SCIENCES	Neuroscience	10.1038/nature11601	2012-11-11	12	0	73
A prefrontal cortex-brainstem neuronal projection that controls response to behavioural challenge	BIOLOGICAL SCIENCES	Neuroscience	10.1038/nature11617	2012-11-18	27	3	73
Ultrahard nanotwinned cubic boron nitride	PHYSICAL SCIENCES	Structural properties, Synthesis and processing	10.1038/nature11728	2013-01-16	6	0	73
Microscopic observation of magnon bound states and their dynamics	PHYSICAL SCIENCES	Bose-Einstein condensates, Quantum information, Ultracold gases	10.1038/nature12541	2013-09-25	4	1	73
Human MX2 is an interferon-induced post-entry inhibitor of HIV-1 infection	BIOLOGICAL SCIENCES	Virus-host interactions	10.1038/nature12542	2013-09-18	16	7	73
A large source of low-volatility secondary organic aerosol	EARTH & ENVIRONMENTAL SCIENCES	Atmospheric chemistry	10.1038/nature13032	2014-02-26	40	2	73
Seismic and aseismic slip on the Central Peru megathrust		Earth sciences, Geophysics, Geology	10.1038/nature09062	2010-05-09	0	0	72
Dynamics and mechanism of repair of ultraviolet-induced (6-4) photoproduct by photolyase	BIOLOGICAL SCIENCES	Biophysics	10.1038/nature09192	2010-07-25	1	0	72
Microtubule nucleating [ggr]-TuSC assembles structures with 13-fold microtubule-like symmetry	BIOLOGICAL SCIENCES	Cell biology, Structural biology	10.1038/nature09207	2010-07-14	0	1	72
Observation of neutral modes in the fractional quantum Hall regime	PHYSICAL SCIENCES	Applied physics , Engineering	10.1038/nature09277	2010-08-01	0	0	72
Structure of a cation-bound multidrug and toxic compound extrusion transporter	BIOLOGICAL SCIENCES	Structural biology, Biophysics, Molecular biology	10.1038/nature09408	2010-09-22	0	0	72
Cross-dressed dendritic cells drive memory CD8+ T-cell activation after viral infection	BIOLOGICAL SCIENCES	Immunology	10.1038/nature09863	2011-03-30	0	1	72
Control of visual cortical signals by prefrontal dopamine	BIOLOGICAL SCIENCES	Neuroscience	10.1038/nature09995	2011-05-15	1	0	72
Low-energy control of electrical turbulence in the heart	BIOLOGICAL SCIENCES	Biophysics, Physics, Medical research, Applied physics and engineering	10.1038/nature10216	2011-07-13	9	0	72
A stress response pathway regulates DNA damage through [bgr]2-adrenoreceptors and [bgr]-arrestin-1	BIOLOGICAL SCIENCES	Physiology, Cell biology, Biochemistry	10.1038/nature10368	2011-08-21	41	2	72
Changing Arctic Ocean freshwater pathways	EARTH & ENVIRONMENTAL SCIENCES	Climate science, Earth sciences	10.1038/nature10705	2012-01-04	8	0	72
Dopaminergic neurons inhibit striatal output through non-canonical release of GABA	BIOLOGICAL SCIENCES	Neuroscience, Physiology	10.1038/nature11466	2012-10-03	29	0	72
The structural biochemistry of Zucchini implicates it as a nuclease in piRNA biogenesis	BIOLOGICAL SCIENCES	Biochemistry, Structural biology	10.1038/nature11502	2012-10-14	10	0	72
Layered reward signalling through octopamine and dopamine in Drosophila	BIOLOGICAL SCIENCES	Neuroscience, Animal behaviour, Genetics, Genomics	10.1038/nature11614	2012-10-28	10	1	72
The shaping and functional consequences of the microRNA landscape in breast cancer	BIOLOGICAL SCIENCES	Cancer genomics	10.1038/nature12108	2013-05-05	26	1	72
Limited airborne transmission of H7N9 influenza A virus between ferrets	BIOLOGICAL SCIENCES	Influenza virus	10.1038/nature12476	2013-08-07	29	0	72
Convergent evolution of chicken Z and human X chromosomes by expansion and gene acquisition	BIOLOGICAL SCIENCES	Evolution, Genomics, Genetics	10.1038/nature09172	2010-07-11	2	0	71
Ecosystem response to elevated CO2 levels limited by nitrogen-induced plant species shift	BIOLOGICAL SCIENCES	Environmental science, Plant sciences, Climate science	10.1038/nature09176	2010-07-04	2	0	71
Non-muscle myosin IIA is a functional entry receptor for herpes simplex virus-1	BIOLOGICAL SCIENCES	Virology	10.1038/nature09420	2010-10-13	0	0	71
Crucial role for DNA ligase III in mitochondria but not in Xrcc1-dependent repair	BIOLOGICAL SCIENCES	Cancer, Cell biology, Molecular biology, Genetics and genomics	10.1038/nature09794	2011-03-09	0	0	71
CPEB and two poly(A) polymerases control miR-122 stability and p53 mRNA translation	BIOLOGICAL SCIENCES	Molecular biology, Cell biology	10.1038/nature09908	2011-04-10	0	0	71
Molecular organization of vomeronasal chemoreception	BIOLOGICAL SCIENCES	Animal behaviour, Molecular biology, Neuroscience, Genetics and genomics	10.1038/nature10437	2011-09-21	7	0	71
The oxidation state of Hadean magmas and implications for early Earth/&#x27;s atmosphere	EARTH & ENVIRONMENTAL SCIENCES	Earth science, Planetary sciences, Geology and geophysics	10.1038/nature10655	2011-11-30	6	1	71
High-throughput decoding of antitrypanosomal drug efficacy and resistance	BIOLOGICAL SCIENCES	Cell biology, Genetics, Genomics, Molecular biology, Parasitology	10.1038/nature10771	2012-01-25	12	2	71
Spontaneous coherence in a cold exciton gas	PHYSICAL SCIENCES	Physics	10.1038/nature10903	2012-03-21	3	1	71
Filamentous bacteria transport electrons over centimetre distances	BIOLOGICAL SCIENCES	Microbiology, Cell biology, Ecology	10.1038/nature11586	2012-10-24	87	6	71
Predominant archaea in marine sediments degrade detrital proteins	BIOLOGICAL SCIENCES	Microbial ecology, Water microbiology	10.1038/nature12033	2013-03-27	35	1	71
Accurate assessment of mass, models and resolution by small-angle scattering	BIOLOGICAL SCIENCES	SAXS	10.1038/nature12070	2013-04-24	4	1	71
mTORC1 couples immune signals and metabolic programming to establish Treg-cell function	BIOLOGICAL SCIENCES	Regulatory T cells	10.1038/nature12297	2013-06-30	3	2	71
Structural insight into the biogenesis of [bgr]-barrel membrane proteins	BIOLOGICAL SCIENCES	X-ray crystallography, Protein folding, Bacterial secretion	10.1038/nature12521	2013-09-01	11	0	71
DNMT1-interacting RNAs block gene-specific DNA methylation	BIOLOGICAL SCIENCES	Long non-coding RNAs, DNA methylation	10.1038/nature12598	2013-10-09	90	1	71
N6-methyladenosine-dependent regulation of messenger RNA stability	BIOLOGICAL SCIENCES	RNA modification, RNA decay, RNA sequencing, Nucleic acids	10.1038/nature12730	2013-11-27	99	3	71
CNVs conferring risk of autism or schizophrenia affect cognition in controls	BIOLOGICAL SCIENCES	Genome-wide association studies	10.1038/nature12818	2013-12-18	113	5	71
Superconducting quantum circuits at the surface code threshold for fault tolerance	PHYSICAL SCIENCES	Quantum information, Qubits	10.1038/nature13171	2014-04-23	74	0	71
Ubiquitin is phosphorylated by PINK1 to activate parkin	BIOLOGICAL SCIENCES	Mechanisms of disease, Parkinson&#x27;s disease, Ubiquitin ligases, Mitochondria	10.1038/nature13392	2014-06-04	27	3	71
X-ray crystal structure of the light-independent protochlorophyllide reductase	BIOLOGICAL SCIENCES	Biochemistry, Evolution, Plant sciences, Structural biology	10.1038/nature08950	2010-04-18	0	0	70
Visualizing and controlling vibrational wave packets of single molecules	PHYSICAL SCIENCES	Applied physics , Engineering	10.1038/nature09110	2010-06-18	1	0	70
Developmental sensory experience balances cortical excitation and inhibition	BIOLOGICAL SCIENCES	Neuroscience, Developmental biology	10.1038/nature09119	2010-06-18	0	0	70
Amygdalar and hippocampal substrates of anxious temperament differ in their heritability	BIOLOGICAL SCIENCES	Neuroscience, Psychology, Developmental biology, Genetics, Genomics	10.1038/nature09282	2010-08-15	0	0	70
Hidden magnetic excitation in the pseudogap phase of a high-Tc superconductor	PHYSICAL SCIENCES	Physics	10.1038/nature09477	2010-11-10	0	0	70
Acid sensing by the Drosophila olfactory system	BIOLOGICAL SCIENCES	Neuroscience, Animal behaviour, Genetics, Genomics	10.1038/nature09537	2010-11-17	0	0	70
Crystal structure of the CusBA heavy-metal efflux complex of Escherichia coli	BIOLOGICAL SCIENCES	Structural biology, Biochemistry	10.1038/nature09743	2011-02-23	0	0	70
A tension-induced mechanotransduction pathway promotes epithelial morphogenesis	BIOLOGICAL SCIENCES	Cell biology, Developmental biology	10.1038/nature09765	2011-03-02	0	0	70
Visual place learning in Drosophila melanogaster	BIOLOGICAL SCIENCES	Animal behaviour, Neuroscience	10.1038/nature10131	2011-06-08	19	0	70
Southern Ocean dust-climate coupling over the past four million years		Earth science, Climate science, Geology and geophysics, Environmental science	10.1038/nature10310	2011-08-03	5	1	70
Structures of the multidrug exporter AcrB reveal a proximal multisite drug-binding pocket	BIOLOGICAL SCIENCES	Structural biology	10.1038/nature10641	2011-11-27	41	1	70
Corticostriatal plasticity is necessary for learning intentional neuroprosthetic skills	BIOLOGICAL SCIENCES	Neuroscience, Physiology, Animal behaviour	10.1038/nature10845	2012-03-04	33	1	70
Suppression of the antiviral response by an influenza histone mimic	BIOLOGICAL SCIENCES	Biochemistry, Immunology, Cell biology, Virology	10.1038/nature10892	2012-03-14	32	2	70
Small-molecule inhibitors of the AAA+ ATPase motor cytoplasmic dynein	BIOLOGICAL SCIENCES	Chemical biology, Developmental biology, Cell biology, Biochemistry	10.1038/nature10936	2012-03-18	10	1	70
T cells become licensed in the lung to enter the central nervous system	BIOLOGICAL SCIENCES	Immunology, Disease, Medical research, Neuroscience	10.1038/nature11337	2012-08-22	17	0	70
CaMKII determines mitochondrial stress responses in heart	BIOLOGICAL SCIENCES	Physiology, Cell biology	10.1038/nature11444	2012-10-10	24	1	70
BATF-JUN is critical for IRF4-mediated transcription in T cells	BIOLOGICAL SCIENCES	Immunology, Molecular biology	10.1038/nature11530	2012-09-19	4	0	70
Water structural transformation at molecular hydrophobic interfaces		Chemistry	10.1038/nature11570	2012-11-21	4	0	70
Interface-engineered templates for molecular spin memory devices	PHYSICAL SCIENCES	Spintronics	10.1038/nature11719	2013-01-23	15	0	70
A complete mass-spectrometric map of the yeast proteome applied to quantitative trait analysis	BIOLOGICAL SCIENCES	Proteomics	10.1038/nature11835	2013-01-20	35	1	70
High-fidelity readout and control of a nuclear spin qubit in silicon	PHYSICAL SCIENCES	Applied physics, Qubits	10.1038/nature12011	2013-04-17	5	1	70
Promoter directionality is controlled by U1 snRNP and polyadenylation signals	BIOLOGICAL SCIENCES	Transcriptional regulatory elements, Long non-coding RNAs	10.1038/nature12349	2013-06-23	30	2	70
Antibody-mediated immunotherapy of macaques chronically infected with SHIV suppresses viraemia	BIOLOGICAL SCIENCES	HIV infections	10.1038/nature12746	2013-10-30	33	3	70
Fine-tuning of pre-balanced excitation and inhibition during auditory cortical development	BIOLOGICAL SCIENCES	Neuroscience	10.1038/nature09079	2010-06-18	0	0	69
Diphthamide biosynthesis requires an organic radical generated by an ironâ€“sulphur enzyme	BIOLOGICAL SCIENCES	Biochemistry, Chemical biology	10.1038/nature09138	2010-06-18	0	0	69
Increase in African dust flux at the onset of commercial agriculture in the Sahel region	EARTH & ENVIRONMENTAL SCIENCES	Earth sciences, Climate science, Environmental science	10.1038/nature09213	2010-07-11	0	0	69
Ocean nutrient ratios governed by plankton biogeography	EARTH & ENVIRONMENTAL SCIENCES	Earth sciences	10.1038/nature09403	2010-09-29	1	0	69
Crystal structure of bacterial RNA polymerase bound with a transcription inhibitor protein	BIOLOGICAL SCIENCES	Structural biology, Biochemistry	10.1038/nature09573	2010-12-01	2	0	69
Loss-of-function mutations in sodium channel Nav1.7 cause anosmia	BIOLOGICAL SCIENCES	Neuroscience, Physiology, Disease, Animal behaviour	10.1038/nature09975	2011-03-23	0	0	69
A somitic Wnt16/Notch pathway specifies haematopoietic stem cells	BIOLOGICAL SCIENCES	Developmental biology, Stem cells	10.1038/nature10107	2011-06-08	2	0	69
The evolution of overconfidence	BIOLOGICAL SCIENCES	Evolution, Animal behaviour, Psychology, Archaeology and anthropology	10.1038/nature10384	2011-09-14	220	3	69
Structure of human mitochondrial RNA polymerase	BIOLOGICAL SCIENCES	Structural biology, Molecular biology	10.1038/nature10435	2011-09-25	12	1	69
The endonuclease activity of Mili fuels piRNA amplification that silences LINE1 elements	BIOLOGICAL SCIENCES	Developmental biology, Molecular biology	10.1038/nature10547	2011-10-23	8	0	69
Reconstructed changes in Arctic sea ice over the past 1,450 years	EARTH & ENVIRONMENTAL SCIENCES	Climate science	10.1038/nature10581	2011-11-23	102	4	69
Genetic contributions to stability and change in intelligence from childhood to old age	BIOLOGICAL SCIENCES	Genetics, Genomics, Psychology	10.1038/nature10781	2012-01-18	74	1	69
Spin-orbital separation in the quasi-one-dimensional Mott insulator Sr2CuO3	PHYSICAL SCIENCES	Physics, Materials science	10.1038/nature10974	2012-04-18	37	4	69
An ultraviolet-optical flare from the tidal disruption of a helium-rich stellar core		Astronomy, Astrophysics	10.1038/nature10990	2012-05-02	22	0	69
Novel Foxo1-dependent transcriptional programs control Treg cell function	BIOLOGICAL SCIENCES	Immunology	10.1038/nature11581	2012-11-07	5	0	69
PKM-[zgr] is not required for hippocampal synaptic plasticity, learning and memory	BIOLOGICAL SCIENCES	Hippocampus	10.1038/nature11802	2013-01-02	47	3	69
The TLR4 antagonist Eritoran protects mice from lethal influenza infection	BIOLOGICAL SCIENCES	Viral infection	10.1038/nature12118	2013-05-01	77	14	69
Olfactory pattern classification by discrete neuronal network states	BIOLOGICAL SCIENCES	Neuroscience, Biophysics, Physiology	10.1038/nature08961	2010-04-14	0	0	68
Reconciling surface plate motions with rapid three-dimensional mantle flow around a slab edge		Geophysics, Geology, Earth sciences	10.1038/nature09053	2010-05-23	0	0	68
Nitrate supply from deep to near-surface waters of the North Pacific subtropical gyre	EARTH & ENVIRONMENTAL SCIENCES	Earth sciences	10.1038/nature09170	2010-06-25	0	0	68
Intrinsic transition of embryonic stem-cell differentiation into neural progenitors	BIOLOGICAL SCIENCES	Developmental biology, Neuroscience, Stem cells, Cell biology	10.1038/nature09726	2011-02-16	0	0	68
Enzyme-catalysed [lsqb]4+2[rsqb] cycloaddition is a key step in the biosynthesis of spinosyn A	BIOLOGICAL SCIENCES	Chemical biology, Biochemistry, Chemistry	10.1038/nature09981	2011-05-04	1	1	68
Non-adaptive origins of interactome complexity	BIOLOGICAL SCIENCES	Evolution, Molecular biology, Cell biology, Genetics and genomics	10.1038/nature09992	2011-05-18	6	1	68
Condensin association with histone H2A shapes mitotic chromosomes	BIOLOGICAL SCIENCES	Cell biology, Cancer	10.1038/nature10179	2011-06-01	1	0	68
Electrons surfing on a sound wave as a platform for quantum optics with flying electrons	PHYSICAL SCIENCES	Physics	10.1038/nature10416	2011-09-21	21	0	68
Observed increase in local cooling effect of deforestation at higher latitudes	EARTH & ENVIRONMENTAL SCIENCES	Climate science, Environmental science, Earth science	10.1038/nature10588	2011-11-16	12	1	68
Deregulated MYC expression induces dependence upon AMPK-related kinase 5	BIOLOGICAL SCIENCES	Cancer, Cell biology, Molecular biology	10.1038/nature10927	2012-03-28	2	1	68
Accurate whole-genome sequencing and haplotyping from 10 to 20 human cells	BIOLOGICAL SCIENCES	Genomics, Genetics, Health and medicine, Molecular biology	10.1038/nature11236	2012-07-11	192	2	68
Afternoon rain more likely over drier soils	EARTH & ENVIRONMENTAL SCIENCES	Climate science, Environmental science	10.1038/nature11377	2012-09-12	29	3	68
Vaccine-induced CD8+ T cells control AIDS virus replication	BIOLOGICAL SCIENCES	Disease, Virology, Immunology, Health and medicine	10.1038/nature11443	2012-09-30	39	3	68
Black mamba venom peptides target acid-sensing ion channels to abolish pain	BIOLOGICAL SCIENCES	Drug discovery, Animal behaviour, Neuroscience, Physiology	10.1038/nature11494	2012-10-03	131	14	68
Crystallographic snapshot of cellulose synthesis and membrane translocation	BIOLOGICAL SCIENCES	Glycobiology, Carbohydrates, X-ray crystallography	10.1038/nature11744	2012-12-09	35	1	68
Pif1 family helicases suppress genome instability at G-quadruplex motifs	BIOLOGICAL SCIENCES	DNA, DNA metabolism, DNA recombination, Telomeres	10.1038/nature12149	2013-05-08	5	0	68
Neutrophil swarms require LTB4 and integrins at sites of cell death in vivo	BIOLOGICAL SCIENCES	Amoeboid migration, Acute inflammation, Chemotaxis, Imaging the immune system	10.1038/nature12175	2013-05-26	14	0	68
High-molecular-mass hyaluronan mediates the cancer resistance of the naked mole rat	BIOLOGICAL SCIENCES	Cancer models, Extracellular matrix, Ageing, Cancer microenvironment	10.1038/nature12234	2013-06-19	212	47	68
X-ray structure of dopamine transporter elucidates antidepressant mechanism	BIOLOGICAL SCIENCES	Transporters, X-ray crystallography, Membrane proteins	10.1038/nature12533	2013-09-15	72	1	68
Fast torsional waves and strong magnetic field within the Earthâ€™s core		Earth sciences, Geology, Geophysics	10.1038/nature09010	2010-05-09	0	0	67
Distinct FGFs promote differentiation of excitatory and inhibitory synapses	BIOLOGICAL SCIENCES	Neuroscience	10.1038/nature09041	2010-05-26	0	0	67
Allelic variation in a fatty-acyl reductase gene causes divergence in moth sex pheromones	BIOLOGICAL SCIENCES	Evolution, Genetics, Genomics, Biochemistry, Zoology	10.1038/nature09058	2010-06-30	0	0	67
LRRC26 auxiliary protein allows BK channel activation at resting voltage without calcium	BIOLOGICAL SCIENCES	Physiology, Biochemistry, Biophysics, Cancer	10.1038/nature09162	2010-07-07	0	0	67
Observation of spin-dependent quantum jumps via quantum dot resonance fluorescence	PHYSICAL SCIENCES	Applied physics , Engineering	10.1038/nature09359	2010-09-19	0	0	67
Damage-induced phosphorylation of Sld3 is important to block late origin firing	BIOLOGICAL SCIENCES	Cell biology, Molecular biology, Genetics, Genomics, Biochemistry	10.1038/nature09377	2010-09-24	0	0	67
Hard-tip, soft-spring lithography	CHEMICAL SCIENCES	Materials science, Chemistry	10.1038/nature09697	2011-01-26	0	0	67
none	BIOLOGICAL SCIENCES	Cancer, Immunology, Cell biology, Molecular biology	10.1038/nature09883	2011-05-18	0	0	67
Protein targeting and degradation are coupled for elimination of mislocalized proteins	BIOLOGICAL SCIENCES	Cell biology	10.1038/nature10181	2011-07-10	3	0	67
Theta-paced flickering between place-cell maps in the hippocampus	BIOLOGICAL SCIENCES	Neuroscience, Psychology, Physics	10.1038/nature10439	2011-09-28	19	1	67
Structures of cytochrome P450 17A1 with prostate cancer drugs abiraterone and TOK-001	BIOLOGICAL SCIENCES	Biochemistry, Cancer, Drug discovery, Chemical biology	10.1038/nature10743	2012-01-22	4	2	67
Past extreme warming events linked to massive carbon release from thawing permafrost	EARTH & ENVIRONMENTAL SCIENCES	Climate science, Earth sciences	10.1038/nature10929	2012-04-04	60	4	67
Live-cell delamination counterbalances epithelial growth to limit tissue overcrowding	PHYSICAL SCIENCES	Cell biology, Developmental biology, Biophysics, Computing science	10.1038/nature10984	2012-04-15	7	0	67
Synthetic homeostatic materials with chemo-mechano-chemical self-regulation	CHEMICAL SCIENCES	Chemistry, Materials science, Applied physics , Engineering	10.1038/nature11223	2012-07-11	5	0	67
Quantum teleportation and entanglement distribution over 100-kilometre free-space channels	PHYSICAL SCIENCES	Physics	10.1038/nature11332	2012-08-08	87	5	67
Rapid induction of inflammatory lipid mediators by the inflammasome in vivo	BIOLOGICAL SCIENCES	Immunology, Microbiology, Disease	10.1038/nature11351	2012-08-19	6	1	67
The NAD-dependent deacetylase SIRT2 is required for programmed necrosis	BIOLOGICAL SCIENCES	Acetylation	10.1038/nature11700	2012-11-28	11	0	67
Optical magnetic imaging of living cells	BIOLOGICAL SCIENCES	Applied physics, Techniques and applications, Imaging techniques, Cellular imaging	10.1038/nature12072	2013-04-24	31	2	67
EGFR modulates microRNA maturation in response to hypoxia through phosphorylation of AGO2	BIOLOGICAL SCIENCES	Cell signalling, RNAi	10.1038/nature12080	2013-05-01	13	2	67
Human embryonic-stem-cell-derived cardiomyocytes regenerate non-human primate hearts	BIOLOGICAL SCIENCES	Stem-cell research, Regeneration, Embryonic stem cells, Pre-clinical studies	10.1038/nature13233	2014-04-30	237	3	67
A novel and unified two-metal mechanism for DNA cleavage by type II and IA topoisomerases	BIOLOGICAL SCIENCES	Biochemistry, Structural biology	10.1038/nature08974	2010-05-19	0	0	66
The molecular basis for water taste in Drosophila	BIOLOGICAL SCIENCES	Neuroscience, Molecular biology, Cell biology	10.1038/nature09011	2010-04-04	0	1	66
Fault weakening and earthquake instability by powder lubrication	EARTH & ENVIRONMENTAL SCIENCES	Geology, Geophysics, Earth sciences, Applied physics , Engineering	10.1038/nature09348	2010-09-24	0	0	66
A thymus candidate in lampreys	BIOLOGICAL SCIENCES	Immunology, Evolution	10.1038/nature09655	2011-02-02	0	0	66
An origin of the radio jet in M87 at the location of the central black hole	PHYSICAL SCIENCES	Astronomy, Astrophysics	10.1038/nature10387	2011-09-07	36	0	66
On-demand single-electron transfer between distant quantum dots	PHYSICAL SCIENCES	Physics	10.1038/nature10444	2011-09-21	8	0	66
Mixed aromatic-aliphatic organic nanoparticles as carriers of unidentified infrared emission features	CHEMICAL SCIENCES	Astronomy , Astrophysics, Chemistry, Planetary sciences, Earth science	10.1038/nature10542	2011-10-26	45	0	66
Reconfigurable self-assembly through chiral control of interfacial tension	PHYSICAL SCIENCES	Applied physics , Engineering, Physics, Materials science	10.1038/nature10769	2012-01-04	4	0	66
Preservation of organic matter in sediments promoted by iron	EARTH & ENVIRONMENTAL SCIENCES	Geology, Geophysics, Environmental science, Earth sciences, Climate science	10.1038/nature10855	2012-03-07	8	2	66
A new understanding of the decoding principle on the ribosome	BIOLOGICAL SCIENCES	Structural biology, Biochemistry	10.1038/nature10913	2012-03-21	10	1	66
An Archaean heavy bombardment from a destabilized extension of the asteroid belt	EARTH & ENVIRONMENTAL SCIENCES	Planetary sciences, Geology, Geophysics	10.1038/nature10967	2012-04-25	9	0	66
NRT/PTR transporters are essential for translocation of glucosinolate defence compounds to seeds	BIOLOGICAL SCIENCES	Molecular biology, Plant sciences	10.1038/nature11285	2012-08-05	24	0	66
Heterodimeric JAK-STAT activation as a mechanism of persistence to JAK2 inhibitor therapy	BIOLOGICAL SCIENCES	Cancer, Medical research, Disease, Therapeutics	10.1038/nature11303	2012-07-22	6	1	66
Flows of gas through a protoplanetary gap		Interstellar medium, Stars	10.1038/nature11769	2013-01-02	69	12	66
An electrically pumped polariton laser	PHYSICAL SCIENCES	Two-dimensional materials, Semiconductors, Semiconductor lasers, Quantum fluids and solids	10.1038/nature12036	2013-05-15	9	0	66
Perovskite oxides for visible-light-absorbing ferroelectric and photovoltaic materials	PHYSICAL SCIENCES	Solar cells, Solar energy and photovoltaic technology, Ferroelectrics and multiferroics	10.1038/nature12622	2013-11-10	32	4	66
MX2 is an interferon-induced inhibitor of HIV-1 infection	BIOLOGICAL SCIENCES	Restriction factors	10.1038/nature12653	2013-10-13	4	0	66
Genome-wide probing of RNA structure reveals active unfolding of mRNA structures in vivo		RNA, Sequencing	10.1038/nature12894	2013-12-15	40	2	66
Citrullination regulates pluripotency and histone H1 binding to chromatin	BIOLOGICAL SCIENCES	Histone post-translational modifications, Reprogramming	10.1038/nature12942	2014-01-26	22	1	66
A white dwarf cooling age of 8[thinsp]Gyr for NGC 6791 from physical separation processes	PHYSICAL SCIENCES	Astronomy, Astrophysics	10.1038/nature09045	2010-05-16	0	0	65
Ligand exchanges and selective catalytic hydrogenation in molecular single crystals		Nature, science, science news, biology, physics, genetics, astronomy, astrophysics, quantum physics, evolution, evolutionary biology, geophysics, climate change, earth science, materials science, interdisciplinary science, science policy, medicine, systems biology, genomics, transcriptomics, palaeobiology, ecology, molecular biology, cancer, immunology, pharmacology, development, developmental bi…	10.1038/nature09085	2010-06-06	0	0	65
Polymorphism control of superconductivity and magnetism in Cs3C60 close to the Mott transition	PHYSICAL SCIENCES	Materials science	10.1038/nature09120	2010-05-19	0	0	65
Pinning quantum phase transition for a Luttinger liquid of strongly interacting bosons		Nature, science, science news, biology, physics, genetics, astronomy, astrophysics, quantum physics, evolution, evolutionary biology, geophysics, climate change, earth science, materials science, interdisciplinary science, science policy, medicine, systems biology, genomics, transcriptomics, palaeobiology, ecology, molecular biology, cancer, immunology, pharmacology, development, developmental bi…	10.1038/nature09259	2010-08-01	0	0	65
Heterochromatin silencing of p53 target genes by a small viral protein	BIOLOGICAL SCIENCES	Cancer, Genetics, Genomics, Virology, Molecular biology	10.1038/nature09307	2010-08-29	2	0	65
Structural basis of semaphorin-plexin signalling	BIOLOGICAL SCIENCES	Developmental biology, Structural biology, Cell biology, Neuroscience	10.1038/nature09468	2010-09-26	0	0	65
The mechanism of sodium and substrate release from the binding pocket of vSGLT	BIOLOGICAL SCIENCES	Structural biology, Biochemistry, Biophysics, Physiology	10.1038/nature09580	2010-12-05	1	0	65
Distinct physiological and behavioural functions for parental alleles of imprinted Grb10	BIOLOGICAL SCIENCES	Genetics and genomics, Animal behaviour, Developmental biology, Organismal biology	10.1038/nature09651	2011-01-26	2	0	65
Supermassive black holes do not correlate with dark matter haloes of galaxies	PHYSICAL SCIENCES	Astronomy , Astrophysics, Physics	10.1038/nature09695	2011-01-19	0	1	65
Learning-related feedforward inhibitory connectivity growth required for memory precision	BIOLOGICAL SCIENCES	Neuroscience, Cell biology, Animal behaviour, Molecular biology	10.1038/nature09946	2011-05-01	0	0	65
none	BIOLOGICAL SCIENCES	Structural biology, Microbiology, Disease	10.1038/nature10109	2011-06-01	2	0	65
Detectable radio flares following gravitational waves from mergers of binary neutron stars	PHYSICAL SCIENCES	Astronomy , Astrophysics, Physics	10.1038/nature10365	2011-09-28	6	0	65
Parallel evolution of domesticated Caenorhabditis species targets pheromone receptor genes	BIOLOGICAL SCIENCES	Genetics and genomics, Developmental biology, Evolution, Neuroscience	10.1038/nature10378	2011-08-17	15	0	65
The structure and catalytic mechanism of a poly(ADP-ribose) glycohydrolase	BIOLOGICAL SCIENCES	Biochemistry, Structural biology, Cancer	10.1038/nature10404	2011-09-04	1	1	65
Derivation of haploid embryonic stem cells from mouse embryos	BIOLOGICAL SCIENCES	Genetics and genomics, Cell biology, Stem cells, Developmental biology	10.1038/nature10448	2011-09-07	11	1	65
Dendritic cells control lymphocyte entry to lymph nodes through high endothelial venules	BIOLOGICAL SCIENCES	Immunology, Cell biology	10.1038/nature10540	2011-11-13	11	2	65
The circadian molecular clock creates epidermal stem cell heterogeneity	BIOLOGICAL SCIENCES	Stem cells, Cell biology, Cancer	10.1038/nature10649	2011-11-09	21	1	65
T-cell differentiation factor CBF-[bgr] regulates HIV-1 Vif-mediated evasion of host restriction	BIOLOGICAL SCIENCES	Virology, Molecular biology, Drug discovery	10.1038/nature10718	2011-12-21	4	0	65
Alignment of the stellar spin with the orbits of a three-planet system	EARTH & ENVIRONMENTAL SCIENCES	Astronomy, Astrophysics, Planetary sciences, Physics	10.1038/nature11301	2012-07-25	24	1	65
Stabilization of Leidenfrost vapour layer by textured superhydrophobic surfaces	PHYSICAL SCIENCES	Physics, Materials science	10.1038/nature11418	2012-09-12	15	2	65
The hexadehydro-Dielsâ€“Alder reaction	CHEMICAL SCIENCES	Chemistry	10.1038/nature11518	2012-10-10	29	1	65
Slowdown of the Walker circulation driven by tropical Indo-Pacific warming	EARTH & ENVIRONMENTAL SCIENCES	Climate science, Environmental science	10.1038/nature11576	2012-11-14	8	0	65
Tet1 controls meiosis by regulating meiotic gene expression	BIOLOGICAL SCIENCES	Germline development	10.1038/nature11709	2012-11-14	11	1	65
Variation and genetic control of protein abundance in humans	BIOLOGICAL SCIENCES	Quantitative trait, Proteomics	10.1038/nature12223	2013-05-15	75	4	65
Modulation of allostery by protein intrinsic disorder	BIOLOGICAL SCIENCES	Intrinsically disordered proteins, Single-molecule biophysics	10.1038/nature12294	2013-06-19	20	2	65
Completion of the entire hepatitis C virus life cycle in genetically humanized mice	BIOLOGICAL SCIENCES	Hepatitis C virus	10.1038/nature12427	2013-07-31	205	3	65
Cortical interneurons that specialize in disinhibitory control	BIOLOGICAL SCIENCES	Cortex	10.1038/nature12676	2013-10-06	41	1	65
Chromatin connectivity maps reveal dynamic promoter-enhancer long-range associations	BIOLOGICAL SCIENCES	Epigenomics, Nuclear organization, Transcriptional regulatory elements	10.1038/nature12716	2013-11-10	22	0	65
Microenvironmental reprogramming of thymic epithelial cells to skin multipotent stem cells	BIOLOGICAL SCIENCES	Stem cells, Cell biology	10.1038/nature09269	2010-08-22	1	0	64
Structural basis of Na+-independent and cooperative substrate/product antiport in CaiT	BIOLOGICAL SCIENCES	Structural biology, Molecular biology, Biochemistry, Biophysics	10.1038/nature09310	2010-09-12	1	1	64
Asymmetric additions to dienes catalysed by a dithiophosphoric acid	CHEMICAL SCIENCES	Chemistry	10.1038/nature09723	2011-02-09	0	0	64
none	BIOLOGICAL SCIENCES	Developmental biology	10.1038/nature10100	2011-05-29	4	0	64
Quantum gates and memory using microwave-dressed states	PHYSICAL SCIENCES	Physics	10.1038/nature10319	2011-08-10	2	1	64
Hydrogen is an energy source for hydrothermal vent symbioses	BIOLOGICAL SCIENCES	Microbiology	10.1038/nature10325	2011-08-10	18	3	64
An olfactory receptor for food-derived odours promotes male courtship in Drosophila	BIOLOGICAL SCIENCES	Animal behaviour, Genetics and genomics, Evolution, Neuroscience	10.1038/nature10428	2011-09-28	13	1	64
Reversal of cocaine-evoked synaptic potentiation resets drug-induced adaptive behaviour	BIOLOGICAL SCIENCES	Neuroscience, Animal behaviour, Health and medicine, Physiology	10.1038/nature10709	2011-12-07	27	0	64
Recovery rates reflect distance to a tipping point in a living system	BIOLOGICAL SCIENCES	Ecology, Environmental science	10.1038/nature10723	2011-12-25	7	1	64
Strict evolutionary conservation followed rapid gene loss on human and rhesus Y chromosomes	BIOLOGICAL SCIENCES	Evolution, Genetics, Genomics	10.1038/nature10843	2012-02-22	29	2	64
Clonally related visual cortical neurons show similar stimulus feature selectivity	BIOLOGICAL SCIENCES	Neuroscience	10.1038/nature11110	2012-05-02	9	0	64
Attractive and repulsive Fermi polarons in two dimensions	PHYSICAL SCIENCES	Physics	10.1038/nature11151	2012-05-23	0	0	64
Live imaging of stem cell and progeny behaviour in physiological hair-follicle regeneration	BIOLOGICAL SCIENCES	Stem cells, Developmental biology, Cell biology	10.1038/nature11218	2012-07-01	20	1	64
Restoration of auditory evoked responses by human ES-cell-derived otic progenitors	BIOLOGICAL SCIENCES	Stem cells, Medical research, Developmental biology, Neuroscience	10.1038/nature11415	2012-09-12	32	5	64
Popularity versus similarity in growing networks	PHYSICAL SCIENCES	Applied physics , Engineering, Physics	10.1038/nature11459	2012-09-12	54	2	64
Controlling dielectrics with the electric field of light		Ultrafast photonics	10.1038/nature11720	2012-12-05	9	0	64
An eclipsing-binary distance to the Large Magellanic Cloud accurate to two per cent	PHYSICAL SCIENCES	Cosmology, Galaxies and clusters	10.1038/nature11878	2013-03-06	10	5	64
A sub-Mercury-sized exoplanet	PHYSICAL SCIENCES	Exoplanets	10.1038/nature11914	2013-02-20	150	7	64
Membrane potential dynamics of grid cells	BIOLOGICAL SCIENCES	Learning and memory	10.1038/nature11973	2013-02-10	44	0	64
Terrestrial water fluxes dominated by transpiration	BIOLOGICAL SCIENCES	Stable isotopes, Photosynthesis, Hydrology, Limnology	10.1038/nature11983	2013-04-03	43	4	64
The role of spin in the kinetic control of recombination in organic photovoltaics	CHEMICAL SCIENCES	Electronic and spintronic devices, Solar energy and photovoltaic technology, Solar cells	10.1038/nature12339	2013-08-07	6	1	64
Attention to eyes is present but in decline in 2-6-month-old infants later diagnosed with autism	BIOLOGICAL SCIENCES	Autism spectrum disorders, Psychology	10.1038/nature12715	2013-11-06	296	24	64
C9orf72 nucleotide repeat structures initiate molecular cascades of disease	BIOLOGICAL SCIENCES	Mechanisms of disease, Nucleolus, Transcription, Diseases of the nervous system	10.1038/nature13124	2014-03-05	50	1	64
Evidence for a spin-aligned neutron-proton paired phase from the level structure of 92Pd	PHYSICAL SCIENCES	Physics	10.1038/nature09644	2010-12-22	0	1	63
Transforming binding affinities from three dimensions to two with application to cadherin clustering	BIOLOGICAL SCIENCES	Biophysics, Cell biology, Structural biology, Chemistry	10.1038/nature10183	2011-07-27	1	0	63
Regioselective reactions for programmable resveratrol oligomer synthesis	BIOLOGICAL SCIENCES	Chemistry, Chemical biology	10.1038/nature10197	2011-06-22	6	0	63
Response to self antigen imprints regulatory memory in tissues	BIOLOGICAL SCIENCES	Immunology, Medical research, Disease	10.1038/nature10664	2011-11-27	1	1	63
Hsp90 stress potentiates rapid cellular adaptation through induction of aneuploidy	BIOLOGICAL SCIENCES	Cell biology, Evolution, Genetics, Genomics	10.1038/nature10795	2012-01-29	5	1	63
Genetic recombination is directed away from functional genomic elements in mice	BIOLOGICAL SCIENCES	Genomics, Genetics, Developmental biology, Computing science	10.1038/nature11089	2012-05-13	18	1	63
Mutations in DMRT3 affect locomotion in horses and spinal circuit function in mice	BIOLOGICAL SCIENCES	Genetics, Genomics, Neuroscience, Developmental biology, Evolution	10.1038/nature11399	2012-08-29	114	23	63
Impaired intrinsic immunity to HSV-1 in human iPSC-derived TLR3-deficient CNS cells	BIOLOGICAL SCIENCES	Immunology, Stem cells, Neuroscience, Health and medicine	10.1038/nature11583	2012-10-28	11	1	63
Stretchable nanoparticle conductors with self-organized conductive pathways	PHYSICAL SCIENCES	Other nanotechnology, Molecular self-assembly	10.1038/nature12401	2013-07-17	18	3	63
GLUTAMATE RECEPTOR-LIKE genes mediate leaf-to-leaf wound signalling	BIOLOGICAL SCIENCES	Plant signalling	10.1038/nature12478	2013-08-21	76	20	63
Elephant shark genome provides unique insights into gnathostome evolution	BIOLOGICAL SCIENCES	Molecular evolution, Cellular immunity, Comparative genomics, Development	10.1038/nature12826	2014-01-08	216	5	63
FXR is a molecular target for the effects of vertical sleeve gastrectomy	BIOLOGICAL SCIENCES	Metabolic syndrome	10.1038/nature13135	2014-03-26	65	1	63
An intensity map of hydrogen 21-cm emission at redshift z[thinsp][ap][thinsp]0.8	PHYSICAL SCIENCES	Astrophysics, Astronomy	10.1038/nature09187	2010-07-25	1	0	62
A recent disruption of the main-belt asteroid P/2010[thinsp]A2	EARTH & ENVIRONMENTAL SCIENCES	Astronomy, Astrophysics, Planetary sciences	10.1038/nature09456	2010-10-13	0	1	62
Submillimetre galaxies reside in dark matter haloes with masses greater than 3[thinsp][times][thinsp]1011 solar masses		Astronomy , Astrophysics	10.1038/nature09771	2011-02-16	0	0	62
A plastidial sodium-dependent pyruvate transporter	BIOLOGICAL SCIENCES	Biochemistry, Molecular biology	10.1038/nature10250	2011-08-24	9	0	62
An earlier origin for the Acheulian	BIOLOGICAL SCIENCES	Archaeology and anthropology, Geology and geophysics, Evolution	10.1038/nature10372	2011-08-31	16	1	62
Predicting mutation outcome from early stochastic variation in genetic interaction partners	BIOLOGICAL SCIENCES	Genetics, Developmental biology, Genomics, Evolution	10.1038/nature10665	2011-12-07	15	3	62
Structural basis of highly conserved ribosome recycling in eukaryotes and archaea	BIOLOGICAL SCIENCES	Biochemistry, Structural biology, Molecular biology, Cell biology	10.1038/nature10829	2012-02-22	3	2	62
A steady-state superradiant laser with less than one intracavity photon	PHYSICAL SCIENCES	Physics	10.1038/nature10920	2012-04-04	7	1	62
The intense starburst HDFâ€‰850.1 in a galaxy overdensity at zâ€‰â‰ˆâ€‰5.2 in the Hubble Deep Field	PHYSICAL SCIENCES	Astronomy, Astrophysics	10.1038/nature11073	2012-06-13	7	0	62
Genotoxic consequences of endogenous aldehydes on mouse haematopoietic stem cell function	BIOLOGICAL SCIENCES	Stem cells, Molecular biology, Genetics, Genomics, Organismal biology	10.1038/nature11368	2012-08-26	6	0	62
Aberrant light directly impairs mood and learning through melanopsin-expressing neurons	BIOLOGICAL SCIENCES	Cellular neuroscience	10.1038/nature11673	2012-11-14	90	9	62
Topological colloids	PHYSICAL SCIENCES	Condensed-matter physics, Liquid crystals, Applied mathematics, Molecular self-assembly	10.1038/nature11710	2012-12-23	8	2	62
Sensitivity of tropical carbon to climate change constrained by carbon dioxide variability	EARTH & ENVIRONMENTAL SCIENCES	Climate-change impacts, Biogeochemistry	10.1038/nature11882	2013-02-06	77	6	62
Abundant SAR11 viruses in the ocean	BIOLOGICAL SCIENCES	Metagenomics, Bacteriophages, Coevolution	10.1038/nature11921	2013-02-13	44	2	62
Thymus-derived regulatory T cells contribute to tolerance to commensal microbiota	BIOLOGICAL SCIENCES	Mucosal immunology	10.1038/nature12079	2013-04-28	15	2	62
Molecular basis of binding between novel human coronavirus MERS-CoV and its receptor CD26	BIOLOGICAL SCIENCES	X-ray crystallography, Virushost interactions, Protein folding	10.1038/nature12328	2013-07-07	37	1	62
Isolation and characterization of a bat SARS-like coronavirus that uses the ACE2 receptor	BIOLOGICAL SCIENCES	SARS virus	10.1038/nature12711	2013-10-30	72	4	62
Developmental pathway for potent V1V2-directed HIV-neutralizing antibodies	BIOLOGICAL SCIENCES	HIV infections, Bioinformatics, Immunology, Virology	10.1038/nature13036	2014-03-02	58	0	62
Small mammal diversity loss in response to late-Pleistocene climatic change	BIOLOGICAL SCIENCES	Palaeontology, Earth sciences	10.1038/nature09077	2010-05-23	3	0	61
Structural basis for the suppression of skin cancers by DNA polymerase [eegr]	BIOLOGICAL SCIENCES	Cancer, Structural biology, Genetics, Genomics, Molecular biology	10.1038/nature09104	2010-06-25	0	0	61
Sequence space and the ongoing expansion of the protein universe	BIOLOGICAL SCIENCES	Evolution, Genetics, Genomics, Molecular biology	10.1038/nature09105	2010-05-19	4	0	61
Statistical inference for noisy nonlinear ecological dynamic systems	BIOLOGICAL SCIENCES	Environmental science, Zoology	10.1038/nature09319	2010-08-11	1	0	61
Crystal structure of the human symplekin-Ssu72-CTD phosphopeptide complex	BIOLOGICAL SCIENCES	Structural biology	10.1038/nature09391	2010-09-22	0	0	61
Pleats in crystals on curved surfaces	PHYSICAL SCIENCES	Physics, Materials science, Applied physics and engineering	10.1038/nature09620	2010-12-15	0	0	61
Tbx6-dependent Sox2 regulation determines neural or mesodermal fate in axial stem cells	BIOLOGICAL SCIENCES	Developmental biology, Genetics and genomics, Stem cells	10.1038/nature09729	2011-02-16	1	0	61
Interaction-based quantum metrology showing scaling beyond the Heisenberg limit	PHYSICAL SCIENCES	Physics, Applied physics and engineering	10.1038/nature09778	2011-03-23	2	0	61
The unusual minimum of sunspot cycle 23 caused by meridional plasma flow variations	EARTH & ENVIRONMENTAL SCIENCES	Astronomy , Astrophysics, Physics, Climate science, Planetary sciences	10.1038/nature09786	2011-03-02	0	0	61
Experimental non-classicality of an indivisible quantum system	PHYSICAL SCIENCES	Physics	10.1038/nature10119	2011-06-22	5	0	61
Increased soil emissions of potent greenhouse gases under increased atmospheric CO2	BIOLOGICAL SCIENCES	Environmental science, Earth science, Climate science, Plant sciences	10.1038/nature10176	2011-07-13	19	2	61
Morphological evolution caused by many subtle-effect substitutions in regulatory DNA	BIOLOGICAL SCIENCES	Evolution, Genetics and genomics, Developmental biology, Molecular biology	10.1038/nature10200	2011-06-29	13	1	61
Cascades of multisite phosphorylation control Sic1 destruction at the onset of S phase	BIOLOGICAL SCIENCES	Cell biology	10.1038/nature10560	2011-10-12	5	0	61
Subnanometre-resolution structure of the intact Thermus thermophilus H+-driven ATP synthase	BIOLOGICAL SCIENCES	Biochemistry, Biophysics, Structural biology	10.1038/nature10699	2011-12-18	12	0	61
Interaction landscape of membrane-protein complexes in Saccharomyces cerevisiae	BIOLOGICAL SCIENCES	Biochemistry, Genetics, Genomics, Cell biology, Microbiology	10.1038/nature11354	2012-09-02	32	5	61
Structural plasticity and dynamic selectivity of acid-sensing ion channel-spider toxin complexes	BIOLOGICAL SCIENCES	Neuroscience, Structural biology, Biophysics, Physiology	10.1038/nature11375	2012-07-29	9	3	61
A map of visual space in the primate entorhinal cortex	BIOLOGICAL SCIENCES	Neuroscience, Physiology	10.1038/nature11587	2012-10-28	72	0	61
The TEL patch of telomere protein TPP1 mediates telomerase recruitment and processivity	BIOLOGICAL SCIENCES	Biochemistry, Cancer, Telomeres, Structural biology	10.1038/nature11648	2012-10-24	5	2	61
Exaggerated translation causes synaptic and behavioural aberrations associated with autism	BIOLOGICAL SCIENCES	Autism spectrum disorders	10.1038/nature11782	2012-12-23	9	0	61
Observation of quantum state collapse and revival due to the single-photon Kerr effect	PHYSICAL SCIENCES	Quantum mechanics	10.1038/nature11902	2013-03-13	1	1	61
CALHM1 ion channel mediates purinergic neurotransmission of sweet, bitter and umami tastes	BIOLOGICAL SCIENCES	Taste receptors	10.1038/nature11906	2013-03-06	56	7	61
Signature of ocean warming in global fisheries catch	BIOLOGICAL SCIENCES	Ecology	10.1038/nature12156	2013-05-15	173	13	61
Masses of exotic calcium isotopes pin down nuclear forces	PHYSICAL SCIENCES	Theoretical nuclear physics, Experimental nuclear physics	10.1038/nature12226	2013-06-19	5	3	61
Tunable near-infrared and visible-light transmittance in nanocrystal-in-glass composites	CHEMICAL SCIENCES	Synthesis and processing, Optical materials, Composites, Glasses	10.1038/nature12398	2013-08-14	23	2	61
The ubiquitin ligase parkin mediates resistance to intracellular pathogens	BIOLOGICAL SCIENCES	Tuberculosis, Bacterial infection	10.1038/nature12566	2013-09-04	22	3	61
Clouds in the atmosphere of the super-Earth exoplanet GJ[thinsp]1214b	PHYSICAL SCIENCES	Exoplanets	10.1038/nature12888	2014-01-01	26	0	61
The ctenophore genome and the evolutionary origins of neural systems	BIOLOGICAL SCIENCES	Phylogeny, Phylogenetics, Comparative genomics, Genetics of the nervous system	10.1038/nature13400	2014-05-21	161	37	61
Activation of autophagy during cell death requires the engulfment receptor Draper	BIOLOGICAL SCIENCES	Cell biology, Genetics, Genomics, Developmental biology, Molecular biology	10.1038/nature09127	2010-06-25	0	0	60
Selectivity mechanism of the nuclear pore complex characterized by single cargo tracking	BIOLOGICAL SCIENCES	Cell biology, Biophysics	10.1038/nature09285	2010-09-01	0	0	60
Direct formation of supermassive black holes via multi-scale gas inflows in galaxy mergers	PHYSICAL SCIENCES	Astronomy, Astrophysics	10.1038/nature09294	2010-08-29	0	0	60
Identification of a quality-control mechanism for mRNA 5[prime]-end capping	BIOLOGICAL SCIENCES	Molecular biology, Biochemistry, Cell biology	10.1038/nature09338	2010-08-29	0	0	60
The proteasome antechamber maintains substrates in an unfolded state	BIOLOGICAL SCIENCES	Biochemistry, Biophysics	10.1038/nature09444	2010-10-13	0	0	60
Rise and fall of political complexity in island South-East Asia and the Pacific	BIOLOGICAL SCIENCES	Evolution	10.1038/nature09461	2010-10-13	9	0	60
Single-molecule imaging reveals mechanisms of protein disruption by a DNA translocase	BIOLOGICAL SCIENCES	Biophysics, Biochemistry	10.1038/nature09561	2010-11-24	0	1	60
Integrative genomics identifies LMO1 as a neuroblastoma oncogene	BIOLOGICAL SCIENCES	Cancer, Genetics and genomics	10.1038/nature09609	2010-12-01	0	0	60
Entanglement in a solid-state spin ensemble	PHYSICAL SCIENCES	Physics, Materials science, Information technology	10.1038/nature09696	2011-01-19	0	0	60
DISC1-dependent switch from progenitor proliferation to migration in the developing cortex		Neuroscience, Disease, Developmental biology	10.1038/nature09859	2011-04-06	0	0	60
Sequential interactions with Sec23 control the direction of vesicle traffic	BIOLOGICAL SCIENCES	Cell biology	10.1038/nature09969	2011-05-01	0	0	60
Zero outward flow velocity for plasma in a heliosheath transition layer	PHYSICAL SCIENCES	Physics, Astronomy , Astrophysics	10.1038/nature10115	2011-06-15	3	0	60
Primary motor cortex underlies multi-joint integration for fast feedback control	BIOLOGICAL SCIENCES	Neuroscience	10.1038/nature10436	2011-09-28	11	0	60
Aerobic bacterial pyrite oxidation and acid rock drainage during the Great Oxidation Event	EARTH & ENVIRONMENTAL SCIENCES	Earth science	10.1038/nature10511	2011-10-19	4	1	60
Stepwise evolution of stable sociality in primates	BIOLOGICAL SCIENCES	Evolution, Animal behaviour, Archaeology and anthropology, Zoology	10.1038/nature10601	2011-11-09	39	3	60
Acquisition of a multifunctional IgA+ plasma cell phenotype in the gut	BIOLOGICAL SCIENCES	Immunology	10.1038/nature10698	2011-12-11	12	2	60
Outgrowth of single oncogene-expressing cells from suppressive epithelial environments	BIOLOGICAL SCIENCES	Cell biology, Cancer, Molecular biology, Genetics, Genomics	10.1038/nature10826	2012-02-08	8	0	60
Biophysical mechanism of T-cell receptor triggering in a reconstituted system	BIOLOGICAL SCIENCES	Biochemistry, Biophysics, Cell biology, Immunology	10.1038/nature11220	2012-06-27	10	1	60
Seventy-five genetic loci influencing the human red blood cell	BIOLOGICAL SCIENCES	Genetics, Genomics	10.1038/nature11677	2012-12-05	47	0	60
Three-dimensional imaging of dislocations in a nanoparticle at atomic resolution	PHYSICAL SCIENCES	Physics	10.1038/nature12009	2013-03-27	21	5	60
Diverging neural pathways assemble a behavioural state from separable features in anxiety	BIOLOGICAL SCIENCES	Anxiety	10.1038/nature12018	2013-03-20	54	1	60
Negligible impact of rare autoimmune-locus coding-region variants on missing heritability	BIOLOGICAL SCIENCES	Genetic association study, Autoimmune diseases, Next-generation sequencing, Autoimmunity	10.1038/nature12170	2013-05-22	64	2	60
Severe malaria is associated with parasite binding to endothelial protein C receptor	BIOLOGICAL SCIENCES	Cell adhesion, Immune evasion, Malaria, Vaccines	10.1038/nature12216	2013-06-05	17	2	60
Paneth cells as a site of origin for intestinal inflammation	BIOLOGICAL SCIENCES	Immunology, Inflammatory bowel disease	10.1038/nature12599	2013-10-02	31	2	60
Upper Palaeolithic Siberian genome reveals dual ancestry of Native Americans	BIOLOGICAL SCIENCES	Genomics, Archaeology, Population genetics	10.1038/nature12736	2013-11-20	201	29	60
In situ identification of bipotent stem cells in the mammary gland	BIOLOGICAL SCIENCES	Mammary stem cells, Stem-cell differentiation	10.1038/nature12948	2014-01-26	9	1	60
A committed precursor to innate lymphoid cells	BIOLOGICAL SCIENCES	Immunology	10.1038/nature13047	2014-02-09	18	0	60
Comprehensive molecular characterization of gastric adenocarcinoma	BIOLOGICAL SCIENCES	Gastric cancer, Cancer genomics	10.1038/nature13480	2014-07-23	256	16	60
Daughter bubble cascades produced by folding of ruptured thin films	EARTH & ENVIRONMENTAL SCIENCES	Applied physics , Engineering, Environmental science	10.1038/nature09069	2010-06-13	0	0	59
A widespread family of polymorphic contact-dependent toxin delivery systems in bacteria	BIOLOGICAL SCIENCES	Genetics, Genomics, Biochemistry	10.1038/nature09490	2010-11-17	1	0	59
Integrating carbon-halogen bond formation into medicinal plant metabolism	BIOLOGICAL SCIENCES	Chemical biology, Plant sciences	10.1038/nature09524	2010-11-03	0	0	59
Taxadiene synthase structure and evolution of modular architecture in terpene biosynthesis	BIOLOGICAL SCIENCES	Structural biology, Evolution, Cancer	10.1038/nature09628	2010-12-15	0	0	59
Killer cell immunoglobulin-like receptor 3DL1-mediated recognition of human leukocyte antigen B	BIOLOGICAL SCIENCES	Immunology, Structural biology	10.1038/nature10517	2011-10-23	5	0	59
Topoisomerase inhibitors unsilence the dormant allele of Ube3a in neurons	BIOLOGICAL SCIENCES	Drug discovery, Neuroscience	10.1038/nature10726	2011-12-21	20	2	59
Towards germline gene therapy of inherited mitochondrial diseases	BIOLOGICAL SCIENCES	Targeted gene repair	10.1038/nature11647	2012-10-24	100	9	59
Energy release in the solar corona from spatially resolved magnetic braids	PHYSICAL SCIENCES	Space physics, Stars	10.1038/nature11772	2013-01-23	23	7	59
Meis1 regulates postnatal cardiomyocyte cell cycle arrest	BIOLOGICAL SCIENCES	Cell biology, Cardiac regeneration	10.1038/nature12054	2013-04-17	29	7	59
Pan genome of the phytoplankton Emiliania underpins its global distribution	BIOLOGICAL SCIENCES	Genetic variation	10.1038/nature12221	2013-06-12	70	6	59
Structural basis for molecular recognition of folic acid by folate receptors	BIOLOGICAL SCIENCES	X-ray crystallography, Cancer, Cell growth	10.1038/nature12327	2013-07-14	1	0	59
Reprogramming in vivo produces teratomas and iPS cells with totipotency features	BIOLOGICAL SCIENCES	Reprogramming	10.1038/nature12586	2013-09-11	145	13	59
A mitochondrial genome sequence of a hominin from Sima de los Huesos	BIOLOGICAL SCIENCES	Evolutionary genetics, Evolutionary biology	10.1038/nature12788	2013-12-04	382	41	59
Rare coding variants in the phospholipase D3 gene confer risk for Alzheimer/&#x27;s disease		Genetic association study, Alzheimer&#x27;s disease	10.1038/nature12825	2013-12-11	103	4	59
Molecular control of [dgr]-opioid receptor signalling	BIOLOGICAL SCIENCES	X-ray crystallography, Chemical biology	10.1038/nature12944	2014-01-12	57	0	59
Exceptional ballistic transport in epitaxial graphene nanoribbons	PHYSICAL SCIENCES	Electronic properties and devices, Electronic properties and materials, Electronic and spintronic devices	10.1038/nature12952	2014-02-05	16	3	59
Large colonial organisms with coordinated growth in oxygenated environments 2.1[thinsp]Gyr ago	BIOLOGICAL SCIENCES	Earth sciences, Palaeontology	10.1038/nature09166	2010-07-04	8	0	58
A hot compact dust disk around a massive young stellar object	PHYSICAL SCIENCES	Astronomy, Astrophysics	10.1038/nature09174	2010-07-01	1	0	58
Coherent measurements of high-order electronic correlations in quantum wells	PHYSICAL SCIENCES	Applied physics , Engineering	10.1038/nature09286	2010-08-29	0	0	58
Geometry-induced electrostatic trapping of nanometric objects in a fluid	BIOLOGICAL SCIENCES	Applied physics , Biophysics, Engineering, Materials science	10.1038/nature09404	2010-10-06	0	0	58
H2AX prevents CtIP-mediated DNA end resection and aberrant repair in G1-phase lymphocytes	BIOLOGICAL SCIENCES	Immunology, Molecular biology, Cell biology, Genetics and genomics	10.1038/nature09585	2010-12-15	1	0	58
Development of asymmetric inhibition underlying direction selectivity in the retina	BIOLOGICAL SCIENCES	Developmental biology, Neuroscience	10.1038/nature09600	2010-12-05	0	0	58
A lower limit of [Dgr]z[thinsp]>[thinsp]0.06 for the duration of the reionization epoch	PHYSICAL SCIENCES	Astronomy, Astrophysics, Physics	10.1038/nature09601	2010-12-08	3	0	58
Catecholamine receptor polymorphisms affect decision-making in C. elegans	BIOLOGICAL SCIENCES	Genetics and genomics, Animal behaviour, Neuroscience, Molecular biology	10.1038/nature09821	2011-03-16	0	3	58
Structural basis for recognition of centromere histone variant CenH3 by the chaperone Scm3	BIOLOGICAL SCIENCES	Biophysics, Biochemistry, Structural biology, Genetics and genomics	10.1038/nature09854	2011-03-16	0	0	58
Neuropsin cleaves EphB2 in the amygdala to control anxiety	BIOLOGICAL SCIENCES	Neuroscience, Animal behaviour, Cell biology	10.1038/nature09938	2011-04-20	1	0	58
Spin crossover and iron-rich silicate melt in the Earth/&#x27;s deep mantle	EARTH & ENVIRONMENTAL SCIENCES	Earth science	10.1038/nature09940	2011-04-24	0	1	58
Structure and function of a membrane component SecDF that enhances protein export	BIOLOGICAL SCIENCES	Structural biology, Biochemistry, Biophysics, Genetics and genomics	10.1038/nature09980	2011-05-11	2	0	58
Forcing of wet phases in southeast Africa over the past 17,000 years	EARTH & ENVIRONMENTAL SCIENCES	Climate science, Earth sciences, Environmental science, Geology, Geophysics	10.1038/nature10685	2011-12-21	6	0	58
FBXO11 targets BCL6 for degradation and is inactivated in diffuse large B-cell lymphomas	BIOLOGICAL SCIENCES	Cancer, Genetics, Genomics, Cell biology, Molecular biology	10.1038/nature10688	2011-11-23	2	0	58
Demonstration of temporal cloaking	PHYSICAL SCIENCES	Applied physics , Engineering, Physics, Technology	10.1038/nature10695	2012-01-04	376	10	58
The same pocket in menin binds both MLL and JUND but has opposite effects on transcription	BIOLOGICAL SCIENCES	Cancer, Structural biology, Biochemistry	10.1038/nature10806	2012-02-12	2	1	58
Collapse of polar ice sheets during the stage 11 interglacial	EARTH & ENVIRONMENTAL SCIENCES	Climate science, Geology, Geophysics, Earth sciences	10.1038/nature10891	2012-03-14	16	0	58
[agr]2[dgr] expression sets presynaptic calcium channel abundance and release probability	BIOLOGICAL SCIENCES	Neuroscience, Physiology, Biophysics	10.1038/nature11033	2012-05-13	2	0	58
Increased proteasome activity in human embryonic stem cells is regulated by PSMD11	BIOLOGICAL SCIENCES	Stem cells, Cell biology, Molecular biology, Neuroscience	10.1038/nature11468	2012-09-12	9	1	58
Non-optimal codon usage affects expression, structure and function of clock protein FRQ	BIOLOGICAL SCIENCES	tRNAs, Circadian rhythms	10.1038/nature11833	2013-02-17	13	1	58
Brown-fat paucity due to impaired BMP signalling induces compensatory browning of white fat	BIOLOGICAL SCIENCES	Fat metabolism, Mesenchymal stem cells, Differentiation, Mechanisms of disease	10.1038/nature11943	2013-03-13	16	4	58
Dusty starburst galaxies in the early Universe as revealed by gravitational lensing	PHYSICAL SCIENCES	Cosmology	10.1038/nature12001	2013-03-13	6	0	58
Follicular T-helper cell recruitment governed by bystander B cells and ICOS-driven motility	BIOLOGICAL SCIENCES	Germinal centres, Imaging the immune system, Follicular T-helper cells, Chemotaxis	10.1038/nature12058	2013-04-24	6	2	58
A role for the Perlman syndrome exonuclease Dis3l2 in the Lin28-let-7 pathway	BIOLOGICAL SCIENCES	miRNAs, RNA decay, Embryonic stem cells	10.1038/nature12119	2013-04-17	6	0	58
Self-assembling influenza nanoparticle vaccines elicit broadly neutralizing H1N1 antibodies	BIOLOGICAL SCIENCES	Vaccines	10.1038/nature12202	2013-05-22	130	8	58
Anaerobic oxidation of methane coupled to nitrate reduction in a novel archaeal lineage	BIOLOGICAL SCIENCES	Environmental microbiology, Environmental sciences, Genomics, Microbial ecology	10.1038/nature12375	2013-07-28	24	0	58
Diversity of ageing across the tree of life		Evolutionary theory, Evolution	10.1038/nature12789	2013-12-08	144	4	58
DWARF 53 acts as a repressor of strigolactone signalling in rice		Strigolactone	10.1038/nature12870	2013-12-11	7	0	58
IL-35-producing B cells are critical regulators of immunity during autoimmune and infectious diseases	BIOLOGICAL SCIENCES	Immunology	10.1038/nature12979	2014-02-23	13	0	58
Global conservation outcomes depend on marine protected areas with five key features	BIOLOGICAL SCIENCES	Environmental sciences, Conservation, Macroecology	10.1038/nature13022	2014-02-05	363	37	58
The genome of Eucalyptus grandis	BIOLOGICAL SCIENCES	Secondary metabolism, Genome evolution, Phylogenomics, Biofuels	10.1038/nature13308	2014-06-11	200	13	58
ATM damage response and XLF repair factor are functionally redundant in joining DNA breaks	BIOLOGICAL SCIENCES	Genetics and genomics, Immunology, Molecular biology	10.1038/nature09604	2010-12-15	1	0	57
Trapped-ion antennae for the transmission of quantum information		Physics	10.1038/nature09800	2011-02-23	0	0	57
Extended megadroughts in the southwestern United States during Pleistocene interglacials	EARTH & ENVIRONMENTAL SCIENCES	Climate science, Geology and geophysics, Environmental science	10.1038/nature09839	2011-02-23	0	0	57
Structure and mechanism of the chromatin remodelling factor ISW1a	BIOLOGICAL SCIENCES	Structural biology, Molecular biology	10.1038/nature09947	2011-04-27	2	1	57
Multi-domain conformational selection underlies pre-mRNA splicing regulation by U2AF	BIOLOGICAL SCIENCES	Structural biology, Biophysics, Biochemistry	10.1038/nature10171	2011-07-13	4	1	57
Indian and African plate motions driven by the push force of the Reunion plume head	EARTH & ENVIRONMENTAL SCIENCES	Earth science, Geology and geophysics	10.1038/nature10174	2011-07-06	4	1	57
Verbal and non-verbal intelligence changes in the teenage brain	BIOLOGICAL SCIENCES	Neuroscience, Psychology	10.1038/nature10514	2011-10-19	169	7	57
Perception of sniff phase in mouse olfaction	BIOLOGICAL SCIENCES	Neuroscience, Animal behaviour	10.1038/nature10521	2011-10-12	16	0	57
Multi-isotope imaging mass spectrometry reveals slow protein turnover in hair-cell stereocilia	BIOLOGICAL SCIENCES	Cell biology, Physiology, Health and medicine	10.1038/nature10745	2012-01-15	4	0	57
Reconciling the temperature dependence of respiration across timescales and ecosystem types	BIOLOGICAL SCIENCES	Ecology, Environmental science	10.1038/nature11205	2012-06-20	13	0	57
Activity in motor-sensory projections reveals distributed coding in somatosensation	BIOLOGICAL SCIENCES	Neuroscience, Animal behaviour	10.1038/nature11321	2012-08-26	11	0	57
Reciprocal regulation of p53 and malic enzymes modulates metabolism and senescence	BIOLOGICAL SCIENCES	Cancer metabolism	10.1038/nature11776	2013-01-13	21	2	57
Structure of a presenilin family intramembrane aspartate protease	BIOLOGICAL SCIENCES	X-ray crystallography, Alzheimer&#x27;s disease, Proteases	10.1038/nature11801	2012-12-19	22	0	57
An outburst from a massive star 40[thinsp]days before a supernova explosion	PHYSICAL SCIENCES	High-energy astrophysics, Stars	10.1038/nature11877	2013-02-06	15	2	57
Glucose-TOR signalling reprograms the transcriptome and activates meristems	BIOLOGICAL SCIENCES	Plant signalling	10.1038/nature12030	2013-03-31	14	0	57
Antibiotic treatment expands the resistance reservoir and ecological network of the phage metagenome	BIOLOGICAL SCIENCES	Genomics, Phage biology, Systems biology	10.1038/nature12212	2013-06-09	112	7	57
A melanocyte lineage program confers resistance to MAP kinase pathway inhibition	BIOLOGICAL SCIENCES	Cancer therapeutic resistance	10.1038/nature12688	2013-11-03	14	0	57
Rate of tree carbon accumulation increases continuously with tree size	BIOLOGICAL SCIENCES	Forest ecology, Plant ecology, Biogeochemistry, Ecosystem ecology	10.1038/nature12914	2014-01-15	345	36	57
The genomic landscape of Neanderthal ancestry in present-day humans	BIOLOGICAL SCIENCES	Evolutionary genetics	10.1038/nature12961	2014-01-29	255	22	57
Capillary pericytes regulate cerebral blood flow in health and disease	BIOLOGICAL SCIENCES	Cellular neuroscience	10.1038/nature13165	2014-03-26	44	2	57
A new DAF-16 isoform regulates longevity	BIOLOGICAL SCIENCES	Molecular biology, Developmental biology, Genetics, Genomics	10.1038/nature09184	2010-07-07	0	0	56
Maternal Rnf12/RLIM is required for imprinted X-chromosome inactivation in mice	BIOLOGICAL SCIENCES	Developmental biology, Cell biology, Genetics, Genomics, Stem cells	10.1038/nature09457	2010-10-20	1	0	56
CKI[agr] ablation highlights a critical role for p53 in invasiveness control	BIOLOGICAL SCIENCES	Cell biology, Cancer	10.1038/nature09673	2011-02-16	0	0	56
Structure of the spliceosomal U4 snRNP core domain and its implication for snRNP biogenesis	BIOLOGICAL SCIENCES	Biochemistry, Biophysics, Structural biology, Molecular biology	10.1038/nature09956	2011-04-24	1	1	56
The thermodynamic meaning of negative entropy		Physics, Information technology	10.1038/nature10123	2011-06-01	4	0	56
Gated regulation of CRAC channel ion selectivity by STIM1	BIOLOGICAL SCIENCES	Physiology, Biochemistry, Immunology, Biophysics	10.1038/nature10752	2012-01-25	5	0	56
none	BIOLOGICAL SCIENCES	Biochemistry, Biophysics, Molecular biology	10.1038/nature10782	2012-02-08	13	0	56
Preferential electrical coupling regulates neocortical lineage-dependent microcircuit assembly	BIOLOGICAL SCIENCES	Neuroscience	10.1038/nature10958	2012-05-02	8	1	56
The let-7-Imp axis regulates ageing of the Drosophila testis stem-cell niche	BIOLOGICAL SCIENCES	Developmental biology, Stem cells, Genetics, Genomics, Molecular biology	10.1038/nature11061	2012-05-23	7	1	56
Acanthodes and shark-like conditions in the last common ancestor of modern gnathostomes	BIOLOGICAL SCIENCES	Palaeontology, Organismal biology, Evolution, Geology, Geophysics	10.1038/nature11080	2012-06-13	2	0	56
The suppression of star formation by powerful active galactic nuclei	PHYSICAL SCIENCES	Astronomy, Astrophysics	10.1038/nature11096	2012-05-09	14	0	56
The human CST complex is a terminator of telomerase activity	BIOLOGICAL SCIENCES	Biochemistry, Molecular biology, Cancer	10.1038/nature11269	2012-07-04	2	3	56
Viral immune modulators perturb the human molecular network by common and unique strategies	BIOLOGICAL SCIENCES	Virology, Biochemistry, Immunology, Databases	10.1038/nature11289	2012-07-18	6	1	56
Ocean oxygenation in the wake of the Marinoan glaciation	BIOLOGICAL SCIENCES	Earth sciences, Geology, Geophysics, Evolution, Palaeontology	10.1038/nature11445	2012-09-26	5	0	56
Retinal waves coordinate patterned activity throughout the developing visual system	BIOLOGICAL SCIENCES	Neuroscience, Developmental biology, Physiology	10.1038/nature11529	2012-10-10	22	0	56
Integration of chemical catalysis with extractive fermentation to produce fuels	BIOLOGICAL SCIENCES	Chemistry, Applied physics , Engineering, Biotechnology	10.1038/nature11594	2012-11-07	14	4	56
An alternative route to cyclic terpenes by reductive cyclization in iridoid biosynthesis	BIOLOGICAL SCIENCES	Enzymes, Plant sciences, Biosynthesis, Natural products	10.1038/nature11692	2012-11-21	17	1	56
The /`obligate diploid/&#x27; Candida albicans forms mating-competent haploids	BIOLOGICAL SCIENCES	Fungal biology, Genome	10.1038/nature11865	2013-01-30	28	1	56
Social reward requires coordinated activity of nucleus accumbens oxytocin and serotonin	BIOLOGICAL SCIENCES	Cooperation	10.1038/nature12518	2013-09-11	167	9	56
HIV-1 evades innate immune recognition through specific cofactor recruitment	BIOLOGICAL SCIENCES	HIV infections	10.1038/nature12769	2013-11-06	20	1	56
Astrocytes mediate synapse elimination through MEGF10 and MERTK pathways	BIOLOGICAL SCIENCES	Astrocyte	10.1038/nature12776	2013-11-24	65	1	56
Activated ClpP kills persisters and eradicates a chronic biofilm infection	BIOLOGICAL SCIENCES	Antibiotics	10.1038/nature12790	2013-11-13	107	3	56
Rapid local acceleration of relativistic radiation-belt electrons by magnetospheric chorus	PHYSICAL SCIENCES	Magnetospheric physics	10.1038/nature12889	2013-12-18	2	0	56
The evolution of lncRNA repertoires and expression patterns in tetrapods	BIOLOGICAL SCIENCES	Evolutionary genetics, Gene expression profiling, Gene regulatory networks, Gene expression	10.1038/nature12943	2014-01-19	45	2	56
Striations, duration, migration and tidal response in deep tremor	EARTH & ENVIRONMENTAL SCIENCES	Earth sciences, Geology, Geophysics	10.1038/nature09251	2010-07-01	0	0	55
High-resolution tunnelling spectroscopy of a graphene quartet	PHYSICAL SCIENCES	Materials science	10.1038/nature09330	2010-09-12	0	0	55
Glaciation as a destructive and constructive control on mountain building	EARTH & ENVIRONMENTAL SCIENCES	Geology, Geophysics, Earth sciences	10.1038/nature09365	2010-09-19	0	0	55
The redox state of arc mantle using Zn/Fe systematics	EARTH & ENVIRONMENTAL SCIENCES	Planetary sciences, Geology, Geophysics, Earth sciences	10.1038/nature09617	2010-12-01	0	0	55
DNA ligase III is critical for mtDNA integrity but not Xrcc1-mediated nuclear DNA repair	BIOLOGICAL SCIENCES	Molecular biology, Developmental biology, Neuroscience, Genetics and genomics	10.1038/nature09773	2011-03-09	0	0	55
Two-photon laser spectroscopy of antiprotonic helium and the antiproton-to-electron mass ratio	PHYSICAL SCIENCES	Physics	10.1038/nature10260	2011-07-27	119	1	55
Interannual variability in the oxygen isotopes of atmospheric CO2 driven by El Nino	EARTH & ENVIRONMENTAL SCIENCES	Climate science, Earth science	10.1038/nature10421	2011-09-28	4	2	55
ATM controls meiotic double-strand-break formation	BIOLOGICAL SCIENCES	Genetics and genomics, Molecular biology	10.1038/nature10508	2011-10-16	2	0	55
Melanopsin signalling in mammalian iris and retina	BIOLOGICAL SCIENCES	Neuroscience, Physiology	10.1038/nature10567	2011-11-02	5	0	55
Maternal and paternal genomes contribute equally to the transcriptome of early plant embryos	BIOLOGICAL SCIENCES	Plant sciences, Molecular biology, Developmental biology, Genetics, Genomics	10.1038/nature10756	2012-01-22	17	1	55
The 2.8[thinsp]A crystal structure of the dynein motor domain	BIOLOGICAL SCIENCES	Structural biology, Biochemistry, Biophysics, Cell biology	10.1038/nature10955	2012-03-07	22	0	55
Cell attachment protein VP8* of a human rotavirus specifically interacts with A-type histo-blood group antigen		Structural biology, Medical research, Virology, Molecular biology	10.1038/nature10996	2012-04-15	9	1	55
A novel putative auxin carrier family regulates intracellular auxin homeostasis in plants		Plant sciences, Developmental biology, Cell biology, Molecular biology	10.1038/nature11001	2012-04-15	10	0	55
Extended leaf phenology and the autumn niche in deciduous forest invasions	BIOLOGICAL SCIENCES	Ecology	10.1038/nature11056	2012-04-25	18	0	55
Lower satellite-gravimetry estimates of Antarctic sea-level contribution	EARTH & ENVIRONMENTAL SCIENCES	Climate science, Earth sciences, Geology, Geophysics, Environmental science	10.1038/nature11621	2012-10-21	21	1	55
Fucose sensing regulates bacterial intestinal colonization	BIOLOGICAL SCIENCES	Microbiology	10.1038/nature11623	2012-11-18	26	0	55
Bacteriophage genes that inactivate the CRISPR/Cas bacterial immune system	BIOLOGICAL SCIENCES	Bacteriophages, Bacteriology	10.1038/nature11723	2012-12-16	58	1	55
Prkcz null mice show normal learning and memory	BIOLOGICAL SCIENCES	Learning and memory	10.1038/nature11803	2013-01-02	42	3	55
Diverse and heritable lineage imprinting of early haematopoietic progenitors	BIOLOGICAL SCIENCES	Lymphopoiesis, Myelopoiesis, Haematopoietic stem cells, Stem-cell biotechnology	10.1038/nature12013	2013-04-03	12	2	55
The emergence of functional microcircuits in visual cortex	BIOLOGICAL SCIENCES	Striate cortex, Synaptic development, Cellular neuroscience	10.1038/nature12015	2013-04-03	29	0	55
Specialized filopodia direct long-range transport of SHH during vertebrate tissue patterning	BIOLOGICAL SCIENCES	Pattern formation, Cell signalling	10.1038/nature12157	2013-04-28	24	0	55
Bacteria activate sensory neurons that modulate pain and inflammation	BIOLOGICAL SCIENCES	Bacterial infection, Pain, Neuroimmunology	10.1038/nature12479	2013-08-21	154	4	55
Diabetic hyperglycaemia activates CaMKII and arrhythmias by O-linked glycosylation	BIOLOGICAL SCIENCES	Calcium signalling, Glycosylation, Arrhythmias, Diabetes complications	10.1038/nature12537	2013-09-29	18	1	55
Functional interaction between autophagy and ciliogenesis	BIOLOGICAL SCIENCES	Macroautophagy	10.1038/nature12639	2013-10-02	5	1	55
D14-SCFD3-dependent degradation of D53 regulates strigolactone signalling		Strigolactone	10.1038/nature12878	2013-12-11	11	0	55
Geriatric muscle stem cells switch reversible quiescence into senescence	BIOLOGICAL SCIENCES	Senescence, Ageing, Muscle stem cells, Quiescence	10.1038/nature13013	2014-02-12	100	5	55
Compositional engineering of perovskite materials for high-performance solar cells	CHEMICAL SCIENCES	Solar energy and photovoltaic technology, Solar cells, Electronic materials	10.1038/nature14133	2015-01-07	32	5	55
New class of gene-termini-associated human RNAs suggests a novel RNA copying mechanism	BIOLOGICAL SCIENCES	Molecular biology, Genetics, Genomics	10.1038/nature09190	2010-08-01	0	0	54
A spindle-independent cleavage furrow positioning pathway	BIOLOGICAL SCIENCES	Cell biology, Developmental biology, Stem cells, Genetics, Genomics	10.1038/nature09334	2010-09-12	0	0	54
The assembly of a GTPase-kinase signalling complex by a bacterial catalytic scaffold	BIOLOGICAL SCIENCES	Microbiology, Structural biology, Cell biology	10.1038/nature09593	2010-12-19	0	0	54
Strong contributors to network persistence are the most vulnerable to extinction	BIOLOGICAL SCIENCES	Ecology	10.1038/nature10433	2011-09-14	83	1	54
Microwave amplification with nanomechanical resonators	PHYSICAL SCIENCES	Physics, Applied physics , Engineering, Information technology	10.1038/nature10628	2011-12-14	5	1	54
Open structure of the Ca2+ gating ring in the high-conductance Ca2+-activated K+ channel	BIOLOGICAL SCIENCES	Structural biology, Biochemistry, Biophysics, Physiology	10.1038/nature10670	2011-12-04	9	0	54
Cysteine methylation disrupts ubiquitin-chain sensing in NF-[kgr]B activation	BIOLOGICAL SCIENCES	Biochemistry, Immunology, Cell biology	10.1038/nature10690	2011-12-11	6	0	54
Decadal to monthly timescales of magma transfer and reservoir growth at a caldera volcano	EARTH & ENVIRONMENTAL SCIENCES	Earth sciences, Geology, Geophysics	10.1038/nature10706	2012-02-01	18	1	54
Structural and functional conservation of key domains in InsP3 and ryanodine receptors	BIOLOGICAL SCIENCES	Structural biology, Biochemistry, Biophysics	10.1038/nature10751	2012-01-29	6	1	54
Experimental demonstration of topological error correction	PHYSICAL SCIENCES	Physics	10.1038/nature10770	2012-02-22	4	0	54
Conditional modulation of spike-timing-dependent plasticity for olfactory learning	BIOLOGICAL SCIENCES	Neuroscience, Physiology, Animal behaviour	10.1038/nature10776	2012-01-25	13	0	54
Ancient deuterostome origins of vertebrate brain signalling centres	BIOLOGICAL SCIENCES	Evolution, Organismal biology, Developmental biology, Neuroscience	10.1038/nature10838	2012-03-14	22	0	54
Exploiting a natural conformational switch to engineer an interleukin-2 /`superkine/&#x27;	BIOLOGICAL SCIENCES	Chemical biology, Structural biology, Immunology, Drug discovery	10.1038/nature10975	2012-03-25	11	0	54
Anhedonia requires MC4R-mediated synaptic adaptations in nucleus accumbens	BIOLOGICAL SCIENCES	Neuroscience, Medical research, Psychology	10.1038/nature11160	2012-07-11	33	0	54
A Cenozoic record of the equatorial Pacific carbonate compensation depth	EARTH & ENVIRONMENTAL SCIENCES	Earth sciences, Geology, Geophysics, Climate science	10.1038/nature11360	2012-08-29	11	0	54
Mosaic PPM1D mutations are associated with predisposition to breast and ovarian cancer	BIOLOGICAL SCIENCES	Cancer genetics	10.1038/nature11725	2012-12-16	35	2	54
Obesity-induced overexpression of miR-802 impairs glucose metabolism through silencing of Hnf1b	BIOLOGICAL SCIENCES	Mechanisms of disease	10.1038/nature11793	2013-02-06	8	1	54
Modulation of TET2 expression and 5-methylcytosine oxidation by the CXXC domain protein IDAX	BIOLOGICAL SCIENCES	DNA methylation	10.1038/nature12052	2013-04-07	9	2	54
Lamin A/C and emerin regulate MKL1-SRF activity by modulating actin dynamics	BIOLOGICAL SCIENCES	Mechanisms of disease, Cell signalling	10.1038/nature12105	2013-05-05	4	2	54
HIV-1 causes CD4 cell death through DNA-dependent protein kinase during viral integration	BIOLOGICAL SCIENCES	Pathogens	10.1038/nature12274	2013-06-05	26	5	54
Effect of natural genetic variation on enhancer selection and function	BIOLOGICAL SCIENCES	Transcriptomics, Gene regulation	10.1038/nature12615	2013-10-13	33	1	54
De novo protein crystal structure determination from X-ray free-electron laser data	BIOLOGICAL SCIENCES	X-ray crystallography	10.1038/nature12773	2013-11-24	25	0	54
Transcriptional landscape of the prenatal human brain	BIOLOGICAL SCIENCES	Lamination, Neural progenitors, Neural patterning, Evolution	10.1038/nature13185	2014-04-02	173	6	54
Embolus extravasation is an alternative mechanism for cerebral microvascular recanalization	BIOLOGICAL SCIENCES	Neuroscience, Physiology, Medical research	10.1038/nature09001	2010-05-30	4	1	53
A formal test of the theory of universal common ancestry		Evolution, Molecular biology, Organismal biology	10.1038/nature09014	2010-05-16	85	7	53
An abrupt drop in Northern Hemisphere sea surface temperature around 1970	EARTH & ENVIRONMENTAL SCIENCES	Climate science, Environmental science	10.1038/nature09394	2010-09-24	1	0	53
Spatially asymmetric reorganization of inhibition establishes a motion-sensitive circuit	BIOLOGICAL SCIENCES	Neuroscience, Physiology, Developmental biology, Genetics and genomics	10.1038/nature09711	2010-12-19	0	0	53
Eocene global warming events driven by ventilation of oceanic dissolved organic carbon	BIOLOGICAL SCIENCES	Climate science, Geology and geophysics, Earth science, Palaeontology	10.1038/nature09826	2011-03-16	8	0	53
none	BIOLOGICAL SCIENCES	Developmental biology, Evolution, Stem cells, Disease	10.1038/nature10094	2011-05-29	2	0	53
Bidirectional resection of DNA double-strand breaks by Mre11 and Exo1	BIOLOGICAL SCIENCES	Biochemistry, Medical research, Molecular biology, Cell biology	10.1038/nature10515	2011-10-16	2	0	53
Multiple routes to mammalian diversity	BIOLOGICAL SCIENCES	Evolution, Ecology	10.1038/nature10516	2011-10-19	28	2	53
Endospore abundance, microbial growth and necromass turnover in deep sub-seafloor sediment	BIOLOGICAL SCIENCES	Microbiology, Ecology, Environmental science	10.1038/nature10905	2012-03-18	8	0	53
A signature of cosmic-ray increase in ad 774-775 from tree rings in Japan	BIOLOGICAL SCIENCES	Astronomy, Astrophysics, Earth sciences, Physics, Archaeology	10.1038/nature11123	2012-06-03	120	0	53
The signature of orbital motion from the dayside of the planet [tgr] Bootis b	PHYSICAL SCIENCES	Astronomy, Astrophysics	10.1038/nature11161	2012-06-27	8	0	53
An epigenetic silencing pathway controlling T helper 2 cell lineage commitment	BIOLOGICAL SCIENCES	Immunology, Genetics, Genomics	10.1038/nature11173	2012-07-04	9	0	53
Watching DNA polymerase [eegr] make a phosphodiester bond	BIOLOGICAL SCIENCES	Chemistry, Biophysics, Biochemistry, Structural biology	10.1038/nature11181	2012-07-11	17	1	53
Fractal morphology, imaging and mass spectrometry of single aerosol particles in flight	EARTH & ENVIRONMENTAL SCIENCES	Physics, Climate science, Environmental science, Materials science	10.1038/nature11222	2012-06-27	3	0	53
Recent Antarctic Peninsula warming relative to Holocene climate and ice-shelf history	EARTH & ENVIRONMENTAL SCIENCES	Climate science, Environmental science	10.1038/nature11391	2012-08-22	67	4	53
Resurrection of endogenous retroviruses in antibody-deficient mice	BIOLOGICAL SCIENCES	Virology, Immunology, Disease, Cancer	10.1038/nature11599	2012-10-24	18	0	53
A [sim]0.2-solar-mass protostar with a Keplerian disk in the very young L1527 IRS system		Astronomy, Astrophysics	10.1038/nature11610	2012-12-05	16	4	53
Drosophila NOMPC is a mechanotransduction channel subunit for gentle-touch sensation	BIOLOGICAL SCIENCES	Ion channels in the nervous system	10.1038/nature11685	2012-12-09	4	2	53
The Mycobacterium tuberculosis regulatory network and hypoxia	BIOLOGICAL SCIENCES	Bacterial genomics, Systems biology, Computational biology and bioinformatics, Tuberculosis	10.1038/nature12337	2013-07-03	31	6	53
Divergent angiocrine signals from vascular niche balance liver regeneration and fibrosis	BIOLOGICAL SCIENCES	Mechanisms of disease	10.1038/nature12681	2013-11-20	35	3	53
Protection against filovirus diseases by a novel broad-spectrum nucleoside analogue BCX4430	BIOLOGICAL SCIENCES	Pharmaceutics, Antivirals, Marburg virus, Ebola virus	10.1038/nature13027	2014-03-02	120	3	53
High-throughput screening of a CRISPR/Cas9 library for functional genomics in human cells	BIOLOGICAL SCIENCES	Mutagenesis	10.1038/nature13166	2014-04-09	21	0	53
Experimental realization of the topological Haldane model with ultracold fermions	PHYSICAL SCIENCES	Quantum mechanics, Ultracold gases	10.1038/nature13915	2014-11-12	6	0	53
Evolution of self-compatibility in Arabidopsis by a mutation in the male specificity gene	BIOLOGICAL SCIENCES	Evolution, Genomics, Genetics, Plant sciences	10.1038/nature08927	2010-04-18	0	0	52
Formation of asteroid pairs by rotational fission	EARTH & ENVIRONMENTAL SCIENCES	Planetary sciences	10.1038/nature09315	2010-08-29	0	0	52
Greenhouse gas mitigation can reduce sea-ice loss and increase polar bear persistence	BIOLOGICAL SCIENCES	Climate science, Zoology, Environmental science, Ecology	10.1038/nature09653	2010-12-15	4	1	52
Nanoscale chemical tomography of buried organic-inorganic interfaces in the chiton tooth	BIOLOGICAL SCIENCES	Materials science, Chemical biology	10.1038/nature09686	2011-01-12	1	0	52
Emerging local Kondo screening and spatial coherence in the heavy-fermion metal YbRh2Si2	PHYSICAL SCIENCES	Physics	10.1038/nature10148	2011-06-15	1	0	52
Architecture of the Mediator head module	BIOLOGICAL SCIENCES	Biophysics, Biochemistry, Structural biology	10.1038/nature10162	2011-07-03	42	0	52
Collaboration encourages equal sharing in children but not in chimpanzees	BIOLOGICAL SCIENCES	Evolution, Psychology	10.1038/nature10278	2011-07-20	63	3	52
DNA stretching by bacterial initiators promotes replication origin opening	BIOLOGICAL SCIENCES	Molecular biology, Structural biology	10.1038/nature10455	2011-10-02	3	0	52
Atomic homodyne detection of continuous-variable entangled twin-atom states	PHYSICAL SCIENCES	Physics	10.1038/nature10654	2011-11-30	1	0	52
Functional dissection of lysine deacetylases reveals that HDAC1 and p300 regulate AMPK	BIOLOGICAL SCIENCES	Genetics, Genomics, Biochemistry	10.1038/nature10804	2012-02-08	16	2	52
Structural basis for iron piracy by pathogenic Neisseria	BIOLOGICAL SCIENCES	Structural biology, Medical research, Microbiology, Biochemistry	10.1038/nature10823	2012-02-12	4	0	52
Role of corin in trophoblast invasion and uterine spiral artery remodelling in pregnancy	BIOLOGICAL SCIENCES	Physiology, Health and medicine	10.1038/nature10897	2012-03-21	1	0	52
Clonally dominant cardiomyocytes direct heart morphogenesis	BIOLOGICAL SCIENCES	Developmental biology, Genetics, Genomics, Stem cells, Cell biology	10.1038/nature11045	2012-04-25	20	1	52
SHARP1 suppresses breast cancer metastasis by promoting degradation of hypoxia-inducible factors	BIOLOGICAL SCIENCES	Cancer, Molecular biology, Biochemistry, Cell biology	10.1038/nature11207	2012-07-08	18	0	52
Structure of the haptoglobin-haemoglobin complex	BIOLOGICAL SCIENCES	Structural biology, Biochemistry, Disease, Physiology	10.1038/nature11369	2012-08-26	3	2	52
Severe stress switches CRF action in the nucleus accumbens from appetitive to aversive	BIOLOGICAL SCIENCES	Neuroscience, Disease, Physiology, Animal behaviour	10.1038/nature11436	2012-09-19	55	3	52
LTP requires a reserve pool of glutamate receptors independent of subunit type	BIOLOGICAL SCIENCES	Long-term potentiation	10.1038/nature11775	2012-12-12	71	0	52
Functional organization of human sensorimotor cortex for speech articulation	BIOLOGICAL SCIENCES	Language	10.1038/nature11911	2013-02-20	123	24	52
Structural visualization of key steps in human transcription initiation		Transcription, Cryoelectron microscopy	10.1038/nature11991	2013-02-27	29	3	52
Structure of active [bgr]-arrestin-1 bound to a G-protein-coupled receptor phosphopeptide	BIOLOGICAL SCIENCES	X-ray crystallography, G-protein-coupled receptors	10.1038/nature12120	2013-04-21	14	0	52
Spatiotemporal control of endocytosis by phosphatidylinositol-3,4-bisphosphate	BIOLOGICAL SCIENCES	Membrane fission, Computational models, Endocytosis, Phosphoinositol signalling	10.1038/nature12360	2013-07-03	13	1	52
Integrative genomics identifies APOE Îµ4 effectors in Alzheimer&#x27;s disease	BIOLOGICAL SCIENCES	Alzheimer&#x27;s disease	10.1038/nature12415	2013-07-24	87	2	52
Stability and function of regulatory T cells is maintained by a neuropilin-1-semaphorin-4a axis	BIOLOGICAL SCIENCES	Regulatory T cells	10.1038/nature12428	2013-08-04	7	1	52
Genetic identification of a neural circuit that suppresses appetite	BIOLOGICAL SCIENCES	Obesity	10.1038/nature12596	2013-10-13	65	1	52
Guided hierarchical co-assembly of soft patchy nanoparticles	PHYSICAL SCIENCES	Colloids, Molecular self-assembly, Self-assembly	10.1038/nature12610	2013-11-03	28	2	52
Large contribution of natural aerosols to uncertainty in indirect forcing	EARTH & ENVIRONMENTAL SCIENCES	Climate and Earth system modelling, Atmospheric science	10.1038/nature12674	2013-11-06	29	1	52
Context-dependent computation by recurrent dynamics in prefrontal cortex	BIOLOGICAL SCIENCES	Cognitive neuroscience	10.1038/nature12742	2013-11-06	45	6	52
Inflammatory caspases are innate immune receptors for intracellular LPS	BIOLOGICAL SCIENCES	Innate immunity, Inflammation, Bacterial infection, Immune cell death	10.1038/nature13683	2014-08-06	90	3	52
Neurological disease mutations compromise a C-terminal ion pathway in the Na+/K+-ATPase	BIOLOGICAL SCIENCES	Biochemistry, Physiology, Structural biology, Neuroscience	10.1038/nature09309	2010-08-15	0	0	51
Homologue structure of the SLAC1 anion channel for closing stomata in leaves	BIOLOGICAL SCIENCES	Structural biology, Plant sciences, Genetics and genomics	10.1038/nature09487	2010-10-27	0	0	51
Iron-catalysed oxidation intermediates captured in a DNA repair dioxygenase	BIOLOGICAL SCIENCES	Structural biology, Biochemistry	10.1038/nature09497	2010-11-10	0	0	51
On-line, voluntary control of human temporal lobe neurons	BIOLOGICAL SCIENCES	Neuroscience	10.1038/nature09510	2010-10-27	1	0	51
Neurotransmitter/sodium symporter orthologue LeuT has a single high-affinity substrate site	BIOLOGICAL SCIENCES	Neuroscience, Biochemistry, Structural biology, Biophysics	10.1038/nature09581	2010-12-22	0	0	51
Magnetic and non-magnetic phases of a quantum spin liquid	PHYSICAL SCIENCES	Physics	10.1038/nature09910	2011-03-30	0	0	51
none	BIOLOGICAL SCIENCES	Neuroscience	10.1038/nature10081	2011-06-01	10	5	51
A compact system of small planets around a former red-giant star	PHYSICAL SCIENCES	Astronomy, Astrophysics	10.1038/nature10631	2011-12-21	21	1	51
Antiparallel EmrE exports drugs by exchanging between asymmetric structures	BIOLOGICAL SCIENCES	Biophysics, Structural biology, Biochemistry	10.1038/nature10703	2011-12-18	10	0	51
Intrinsic coupling of lagging-strand synthesis to chromatin assembly	BIOLOGICAL SCIENCES	Molecular biology, Biochemistry	10.1038/nature10895	2012-03-14	7	0	51
Structure and mechanism of a glutamate-GABA antiporter	BIOLOGICAL SCIENCES	Structural biology, Biochemistry, Biophysics	10.1038/nature10917	2012-03-11	5	1	51
Structure of the immature retroviral capsid at 8[thinsp]A resolution by cryo-electron microscopy	BIOLOGICAL SCIENCES	Virology, Structural biology	10.1038/nature11169	2012-06-03	6	1	51
Giant spin Seebeck effect in a non-magnetic material	PHYSICAL SCIENCES	Physics, Materials science, Applied physics , Engineering	10.1038/nature11221	2012-07-11	11	0	51
Structural and genetic basis for development of broadly neutralizing influenza antibodies	BIOLOGICAL SCIENCES	Immunology, Medical research, Therapeutics, Structural biology	10.1038/nature11371	2012-08-29	9	1	51
Generation of functional thyroid from embryonic stem cells	BIOLOGICAL SCIENCES	Stem cells, Developmental biology	10.1038/nature11525	2012-10-10	36	3	51
CCR5 is a receptor for Staphylococcus aureus leukotoxin ED	BIOLOGICAL SCIENCES	Bacteriology	10.1038/nature11724	2012-12-12	21	0	51
Extensive transcriptional heterogeneity revealed by isoform profiling	BIOLOGICAL SCIENCES	Next-generation sequencing, Bioinformatics, Transcriptomics, Long non-coding RNAs	10.1038/nature12121	2013-04-24	45	2	51
MBNL proteins repress ES-cell-specific alternative splicing and reprogramming	BIOLOGICAL SCIENCES	Alternative splicing, Stem cells, Gene regulation, Transcriptomics	10.1038/nature12270	2013-06-05	25	3	51
Temporal regulation of EGF signalling networks by the scaffold protein Shc1	BIOLOGICAL SCIENCES	Proteinprotein interaction networks, Growth signalling, Phosphorylation, Dynamic networks	10.1038/nature12308	2013-07-10	10	0	51
The projected timing of climate departure from recent variability	EARTH & ENVIRONMENTAL SCIENCES	Projection and prediction	10.1038/nature12540	2013-10-09	321	51	51
Structural basis for modulation of a G-protein-coupled receptor by allosteric drugs	BIOLOGICAL SCIENCES	G-protein-coupled receptors, Computational biophysics	10.1038/nature12595	2013-10-13	30	1	51
Minimal-excitation states for electron quantum optics using levitons	PHYSICAL SCIENCES	Electronic and spintronic devices, Electronic properties and materials, Quantum mechanics	10.1038/nature12713	2013-10-23	12	1	51
In vivo genome-wide profiling of RNA secondary structure reveals novel regulatory features	BIOLOGICAL SCIENCES	RNA folding	10.1038/nature12756	2013-11-24	110	1	51
Intestinal crypt homeostasis revealed at single-stem-cell level by in vivo live imaging	BIOLOGICAL SCIENCES	Intestinal stem cells	10.1038/nature12972	2014-02-16	29	1	51
Tumour angiogenesis is reduced in the Tc1 mouse model of Down/&#x27;s syndrome	BIOLOGICAL SCIENCES	Cancer, Cell biology	10.1038/nature09106	2010-06-13	1	0	50
Near-simultaneous great earthquakes at Tongan megathrust and outer rise in September 2009	EARTH & ENVIRONMENTAL SCIENCES	Earth sciences, Geology, Geophysics	10.1038/nature09292	2010-08-22	0	0	50
Identification of two genes causing reinforcement in the Texas wildflower Phlox drummondii	BIOLOGICAL SCIENCES	Evolution, Genetics and genomics	10.1038/nature09641	2011-01-09	1	0	50
Coronin 2A mediates actin-dependent de-repression of inflammatory response genes	BIOLOGICAL SCIENCES	Molecular biology, Immunology, Cell biology	10.1038/nature09703	2011-02-16	0	0	50
An actively accreting massive black hole in the dwarf starburst galaxy Henize[thinsp]2-10	PHYSICAL SCIENCES	Astronomy , Astrophysics	10.1038/nature09724	2011-01-09	1	0	50
A rapid mechanism to remobilize and homogenize highly crystalline magma bodies	EARTH & ENVIRONMENTAL SCIENCES	Geology and geophysics, Earth science	10.1038/nature09799	2011-03-02	0	0	50
Structure and mechanism of the uracil transporter UraA	BIOLOGICAL SCIENCES	Structural biology	10.1038/nature09885	2011-03-20	0	0	50
The mechanism of OTUB1-mediated inhibition of ubiquitination	BIOLOGICAL SCIENCES	Biochemistry, Structural biology, Cancer, Molecular biology	10.1038/nature10911	2012-02-22	0	0	50
Trans-synaptic Teneurin signalling in neuromuscular synapse organization and target choice	BIOLOGICAL SCIENCES	Neuroscience, Developmental biology, Genetics, Genomics, Cell biology	10.1038/nature10923	2012-03-18	18	0	50
Teneurins instruct synaptic partner matching in an olfactory map	BIOLOGICAL SCIENCES	Neuroscience, Genetics, Genomics, Developmental biology, Cell biology	10.1038/nature10926	2012-03-18	16	0	50
A PPAR[ggr]-FGF1 axis is required for adaptive adipose remodelling and metabolic homeostasis	BIOLOGICAL SCIENCES	Medical research, Molecular biology, Physiology, Biochemistry	10.1038/nature10998	2012-04-22	9	1	50
The Fun30 nucleosome remodeller promotes resection of DNA double-strand break ends	BIOLOGICAL SCIENCES	Genetics, Genomics, Molecular biology	10.1038/nature11355	2012-09-09	1	0	50
A primordial origin for misalignments between stellar spin axes and planetary orbits	EARTH & ENVIRONMENTAL SCIENCES	Astronomy, Astrophysics, Planetary sciences, Physics	10.1038/nature11560	2012-11-14	7	0	50
Dark material on Vesta from the infall of carbonaceous volatile-rich material	EARTH & ENVIRONMENTAL SCIENCES	Planetary sciences	10.1038/nature11561	2012-10-31	5	0	50
An over-massive black hole in the compact lenticular galaxy NGC[thinsp]1277	PHYSICAL SCIENCES	Astronomy, Astrophysics	10.1038/nature11592	2012-11-28	67	12	50
Mid-infrared frequency comb based on a quantum cascade laser	PHYSICAL SCIENCES	Physics	10.1038/nature11620	2012-12-12	1	0	50
A soybean cyst nematode resistance gene points to a new mechanism of plant resistance to pathogens	BIOLOGICAL SCIENCES	Plant sciences, Disease, Parasitology	10.1038/nature11651	2012-10-15	41	2	50
How insulin engages its primary binding site on the insulin receptor	BIOLOGICAL SCIENCES	X-ray crystallography, Diabetes	10.1038/nature11781	2013-01-09	70	10	50
Ovarian surface epithelium at the junction area contains a cancer-prone stem cell niche	BIOLOGICAL SCIENCES	Stem-cell niche, Adult stem cells, Ovarian cancer, Cancer models	10.1038/nature11979	2013-03-06	27	0	50
Rescuing cocaine-induced prefrontal cortex hypoactivity prevents compulsive cocaine seeking	BIOLOGICAL SCIENCES	Addiction	10.1038/nature12024	2013-04-03	85	14	50
A pathogenic picornavirus acquires an envelope by hijacking cellular membranes	BIOLOGICAL SCIENCES	Viral immune evasion, VirusÂ–host interactions, Inactivated vaccines, Pathogens	10.1038/nature12029	2013-03-31	36	3	50
Diverse type VI secretion phospholipases are functionally plastic antibacterial effectors	BIOLOGICAL SCIENCES	Hydrolases, Bacteriology, Microbial ecology, Lipidomics	10.1038/nature12074	2013-04-03	10	2	50
The importance of feldspar for ice nucleation by mineral dust in mixed-phase clouds	EARTH & ENVIRONMENTAL SCIENCES	Atmospheric science	10.1038/nature12278	2013-06-12	20	1	50
Spatial organization within a niche as a determinant of stem-cell fate	BIOLOGICAL SCIENCES	Stem-cell niche	10.1038/nature12602	2013-10-06	23	1	50
High-content genome-wide RNAi screens identify regulators of parkin upstream of mitophagy	BIOLOGICAL SCIENCES	Mitophagy, Mitochondria	10.1038/nature12748	2013-11-24	10	1	50
Landscape of genomic alterations in cervical carcinomas	BIOLOGICAL SCIENCES	Cancer genomics, Cervical cancer	10.1038/nature12881	2013-12-25	38	1	50
c-kit+ cells minimally contribute cardiomyocytes to the heart	BIOLOGICAL SCIENCES	Heart stem cells	10.1038/nature13309	2014-05-07	22	0	50
Moonlighting bacteriophage proteins derepress staphylococcal pathogenicity islands		Molecular biology, Evolution, Genetics, Genomics	10.1038/nature09065	2010-05-16	0	0	49
Coherent control of Rydberg states in silicon	PHYSICAL SCIENCES	Applied physics , Engineering, Materials science	10.1038/nature09112	2010-06-25	0	0	49
Wnt11 patterns a myocardial electrical gradient through regulation of the L-type Ca2+ channel	BIOLOGICAL SCIENCES	Developmental biology, Genetics, Genomics, Physiology	10.1038/nature09249	2010-07-25	0	0	49
Structure of the torque ring of the flagellar motor and the molecular basis for rotational switching	BIOLOGICAL SCIENCES	Structural biology, Molecular biology, Biophysics, Biochemistry	10.1038/nature09300	2010-08-01	0	0	49
A collision in 2009 as the origin of the debris trail of asteroid P/2010[thinsp]A2	EARTH & ENVIRONMENTAL SCIENCES	Planetary sciences	10.1038/nature09453	2010-10-13	0	0	49
Structural basis for semaphorin signalling through the plexin receptor	BIOLOGICAL SCIENCES	Structural biology, Neuroscience, Immunology, Biochemistry	10.1038/nature09473	2010-09-29	0	0	49
Atmospheric oxygenation caused by a change in volcanic degassing pressure	BIOLOGICAL SCIENCES	Geology and geophysics, Earth science, Planetary sciences, Biochemistry	10.1038/nature10460	2011-10-12	6	2	49
RNAi promotes heterochromatic silencing through replication-coupled release of RNA Pol II	BIOLOGICAL SCIENCES	Genetics and genomics, Molecular biology	10.1038/nature10501	2011-10-16	18	0	49
Wetting of flexible fibre arrays	PHYSICAL SCIENCES	Engineering, Applied physics	10.1038/nature10779	2012-02-23	7	1	49
Resonant quantum transitions in trapped antihydrogen atoms	PHYSICAL SCIENCES	Physics	10.1038/nature10942	2012-03-07	23	1	49
A perovskitic lower mantle inferred from high-pressure, high-temperature sound velocity data	EARTH & ENVIRONMENTAL SCIENCES	Earth sciences, Geology, Geophysics, Planetary sciences, Materials science	10.1038/nature11004	2012-05-02	8	0	49
Cis-regulatory control of corticospinal system development and evolution	BIOLOGICAL SCIENCES	Developmental biology, Genetics, Genomics, Neuroscience, Evolution	10.1038/nature11094	2012-05-30	9	1	49
Passenger deletions generate therapeutic vulnerabilities in cancer	BIOLOGICAL SCIENCES	Cancer, Therapeutics, Genetics, Genomics, Medical research	10.1038/nature11331	2012-08-15	13	1	49
Doubling of marine dinitrogen-fixation rates based on direct measurements	BIOLOGICAL SCIENCES	Environmental science, Earth sciences, Molecular biology	10.1038/nature11338	2012-08-08	9	0	49
Paramutation in Drosophila linked to emergence of a piRNA-producing locus	BIOLOGICAL SCIENCES	Genetics, Genomics, Developmental biology, Molecular biology	10.1038/nature11416	2012-08-26	15	0	49
Targeting VEGF-B as a novel treatment for insulin resistance and type 2 diabetes	BIOLOGICAL SCIENCES	Medical research, Cell biology, Physiology, Biochemistry	10.1038/nature11464	2012-09-26	36	1	49
Spontaneous network formation among cooperative RNA replicators	BIOLOGICAL SCIENCES	Biochemistry, Chemistry, Evolution	10.1038/nature11549	2012-10-17	46	3	49
An early and enduring advanced technology originating 71,000 years ago in South Africa	BIOLOGICAL SCIENCES	Archaeology	10.1038/nature11660	2012-11-07	47	4	49
The oxidation state of the mantle and the extraction of carbon from Earth/&#x27;s interior	EARTH & ENVIRONMENTAL SCIENCES	Geochemistry, Petrology	10.1038/nature11679	2013-01-02	4	0	49
Discrete genetic modules are responsible for complex burrow evolution in Peromyscus mice	BIOLOGICAL SCIENCES	Evolutionary genetics, Animal behaviour, Next-generation sequencing, Behavioural genetics	10.1038/nature11816	2013-01-16	101	3	49
Crystal structure of an RNA-bound 11-subunit eukaryotic exosome complex	BIOLOGICAL SCIENCES	X-ray crystallography, RNA, Enzyme mechanisms	10.1038/nature11870	2013-02-03	17	2	49
All-angle negative refraction and active flat lensing of ultraviolet light	PHYSICAL SCIENCES	Metamaterials	10.1038/nature12158	2013-05-22	14	1	49
Distinct behavioural and network correlates of two interneuron types in prefrontal cortex	BIOLOGICAL SCIENCES	Decision	10.1038/nature12176	2013-05-26	26	2	49
X-ray structure of the mammalian GIRK2-[bgr][ggr] G-protein complex	BIOLOGICAL SCIENCES	Potassium channels, Ion transport, X-ray crystallography, G-protein-coupled receptors	10.1038/nature12241	2013-06-05	14	3	49
Swings between rotation and accretion power in a binary millisecond pulsar	PHYSICAL SCIENCES	High-energy astrophysics	10.1038/nature12470	2013-09-25	16	5	49
Conformation-induced remote meta-C-H activation of amines	CHEMICAL SCIENCES	Organic chemistry	10.1038/nature12963	2014-03-12	18	1	49
Bidirectional developmental potential in reprogrammed cells with acquired pluripotency	BIOLOGICAL SCIENCES	Stem cells	10.1038/nature12969	2014-01-29	1122	22	49
Predictive correlates of response to the anti-PD-L1 antibody MPDL3280A in cancer patients	BIOLOGICAL SCIENCES	Immunotherapy	10.1038/nature14011	2014-11-26	66	2	49
Co-option of the hormone-signalling module dafachronic acid-DAF-12 in nematode evolution	BIOLOGICAL SCIENCES	Evolution, Developmental biology, Genetics, Genomics, Zoology	10.1038/nature09164	2010-06-30	0	0	48
Epigenetic silencing of engineered L1 retrotransposition events in human embryonic carcinoma cells	BIOLOGICAL SCIENCES	Genetics, Molecular biology, Genomics, Evolution	10.1038/nature09209	2010-08-08	0	0	48
Evidence for the survival of the oldest terrestrial mantle reservoir	EARTH & ENVIRONMENTAL SCIENCES	Geology, Geophysics, Earth sciences	10.1038/nature09287	2010-08-15	0	0	48
Climate-driven population divergence in sex-determining systems	BIOLOGICAL SCIENCES	Evolution, Zoology, Organismal biology	10.1038/nature09512	2010-10-27	1	0	48
[truncated: 2,276 more rows]
